# Supplementary material for: PCBP1 binding to single-stranded poly-cytosine motifs enhances cGAS sensing and impairs breast cancer development
Source: Commun Biol. 2026 Jan 7;9:179. doi: 10.1038/s42003-025-09456-z (PMC12881503; doi:10.1038/s42003-025-09456-z)
Supplement: Supplementary file 4 — Supplementary data [file 42003_2025_9456_MOESM4_ESM.xlsx]

## Sheet: Fig. 1E
	Number of tumors per mouse
	PyMT PCBP1+/+	PyMT PCBP1+/−	PyMT PCBP1−/−
	5	9	9
	4	5	5
	2	7	11
	5	7	3
	4	7	6
	3	3	8
	3	10	6
	5	4	8
	4	9	10
	2	4	9
	2	5	7
	4	9	10
	5		8
			8
			5
			9
			8
			9
			9
			9
			8

## Sheet: Fig. 1F
	Sum tumor weight (g)
	PyMT PCBP1+/+	PyMT PCBP1+/−	PyMT PCBP1−/−
	0.3306	1.8515	1.537
	0.1621	0.3831	1.566
	0.0522	1.8766	1.4901
	0.2819	1.4869	2.7113
	1.076	0.7736	1.1379
	1.1345	0.3629	1.5787
	0.1151	1.0648	2.2431
	1.0216	0.4159	4.932
	0.3921	1.206	2.3611
	0.0545	0.7863	3.3145
	0.0407	2.5254	1.4791
	0.1843	1.2377	3.2113
	0.3914		1.9684
			2.3171
			2.9058
			2.4909
			2.1905
			3.6682
			3.9166
			2.2155
			3.0057

## Sheet: Fig. 2A
	Differentially expressed genes in PyMT PCBP1−/− vs PyMT PCBP1+/+ tumors from bulk RNA-seq analysis
		Log2FC PyMT PCBP1−/− vs PCBP1+/+ (p<0.001)	p-value
	Pcbp1	-3.43	5.55e-11
	Prkaca	-1.21	1.34e-07
	Tgfbr3l	-1.52	8.3e-07
	Zfp97	-1.68	9.01e-07
	Prkaca-ps1	-1.16	9.92e-07
	Eif2ak2	-0.82	1.17e-06
	Irf7	-2.9	1.19e-06
	Vamp2	-0.99	1.36e-06
	Helz2	-1.13	1.53e-06
	Ltbp3	-1.05	1.79e-06
	Dhx58	-2.28	2.18e-06
	Jmjd8	-0.69	2.25e-06
	RP24-258O12.2	-1.9	2.26e-06
	Cars2	-1	2.55e-06
	Neto2	1.25	2.62e-06
	Plekhn1	-1.03	3.36e-06
	Oas1a	-1.95	3.4e-06
	Slc9a1	-0.92	3.46e-06
	Otor	4.98	4.08e-06
	RP23-204N19.2	-1.16	4.32e-06
	RP23-192P17.5	-0.95	4.44e-06
	RP24-175I14.10	-0.98	4.88e-06
	Rsad2	-3.05	5.24e-06
	RP24-225A16.7	4	6.06e-06
	RP24-406I15.4	-1.42	6.08e-06
	RP24-406I15.2	-1.05	6.77e-06
	Galk1	-1.75	6.92e-06
	Ccdc8	3.13	6.94e-06
	Chrnb1	-1.02	7.54e-06
	RP24-175I14.2	-1.03	7.59e-06
	Oas2	-2.9	8.21e-06
	Ehmt2	-0.73	8.49e-06
	Slfn8	-1.42	8.59e-06
	Ifit1	-2.8	8.73e-06
	Mvb12a	-1.01	9.18e-06
	Naglu	-1.09	9.6e-06
	Isg15	-2.62	9.78e-06
	Ifit3b	-3.05	1.06e-05
	RP23-20K24.5	-3.04	1.24e-05
	Olfr920	1.1	1.28e-05
	Csad	-1.05	1.32e-05
	Wls	1.01	1.35e-05
	Napa	-0.57	1.37e-05
	Inpp5k	-0.6	1.39e-05
	Oasl1	-2.6	1.4e-05
	Oasl2	-2.56	1.54e-05
	Ogdhl	2.47	1.55e-05
	Trim7	-0.72	1.55e-05
	RP23-14F5.9	-1.17	1.62e-05
	Gimap9	1.25	1.78e-05
	Rsrp1	-0.63	1.87e-05
	Lgals3bp	-1.44	2.18e-05
	Trim29	2.68	2.19e-05
	Olfr461	1.78	2.42e-05
	Trim25	-0.59	2.47e-05
	Eif4g3	-0.69	2.51e-05
	Parp3	-1.03	2.55e-05
	Scamp5	0.91	2.58e-05
	Naga	-0.67	2.79e-05
	Rnf31	-0.7	2.82e-05
	Entpd4	-0.83	2.83e-05
	RP23-273O23.2	-1.2	2.84e-05
	Nupr1	-1.32	3.15e-05
	RP23-235I2.1	-1.3	3.36e-05
	Csf2ra	-0.94	3.38e-05
	Atp13a1	-0.67	3.4e-05
	Pkn1	-0.76	3.41e-05
	Sugp2	-0.72	3.43e-05
	Rnf213	-1.18	3.44e-05
	AC167036.6	-1.9	3.55e-05
	Oas3	-2.59	3.63e-05
	Got1	-1.02	3.65e-05
	Ccnl2	-0.55	3.69e-05
	Plbd2	-0.71	3.71e-05
	Oas1g	-2.47	3.72e-05
	Bst2	-1.69	3.8e-05
	Zfp781	-2.12	3.91e-05
	RP23-103I12.4	-0.63	3.92e-05
	Perm1	-1.09	4.03e-05
	Adar	-0.86	4.04e-05
	Zbp1	-1.5	4.13e-05
	Ulbp1	1.62	4.47e-05
	Zfp783	1.62	4.7e-05
	Timm21	-0.92	4.71e-05
	Nlrp10	2.62	4.92e-05
	Ddx58	-0.98	5.18e-05
	Hist4h4	1.43	5.19e-05
	Anpep	-1.2	5.44e-05
	Zfp646	-0.48	5.51e-05
	Xaf1	-2.01	5.57e-05
	AC167036.2	-1.98	5.63e-05
	RP23-298F22.4	0.52	5.76e-05
	RP24-225A21.3	-0.86	5.82e-05
	Ifi44	-1.95	5.97e-05
	Mx1	-2.28	6.31e-05
	RP23-394M6.1	1.82	6.37e-05
	Pigt	-1.09	6.72e-05
	mt-Nd6	0.62	6.73e-05
	Ifit3	-2.82	6.79e-05
	Lgals4	-1.92	7.17e-05
	RP23-25M3.6	-1.13	7.37e-05
	RP23-60P18.9	-0.64	7.63e-05
	Apol9b	-2.57	7.84e-05
	Lrrc29	-0.75	8.45e-05
	Mx2	-2.02	8.47e-05
	RP23-251N15.2	-0.65	8.58e-05
	Gpr108	-0.66	8.7e-05
	Hook2	-1.18	9.05e-05
	RP23-118E21.8	-0.56	9.15e-05
	Oas1b	-1.71	9.2e-05
	Tlcd2	2.06	9.81e-05
	Tmem134	-0.9	9.84e-05
	Idh2	-0.57	9.92e-05
	RP23-82J20.1	2.49	9.99e-05
	Myo9b	-0.6	0.000101
	Mcm6	0.65	0.000103
	Mapk8ip3	-0.47	0.000104
	RP23-145H5.2	1.11	0.000107
	AC123856.1	-1.7	0.000109
	Zfp951	-2.8	0.000113
	Nov	1.6	0.000113
	Stat2	-1.41	0.000114
	Camk2n2	1.05	0.000114
	Mthfsd	-0.61	0.000116
	Rala	0.57	0.000116
	Cyp26a1	1.53	0.000117
	AW011738	-1.56	0.000123
	Trafd1	-0.76	0.000123
	Nnt	0.59	0.000129
	Znfx1	-0.92	0.000134
	Tbkbp1	0.62	0.000141
	Chrnb2	-0.93	0.000145
	Npff	1.01	0.000154
	RP23-136K12.5	-0.74	0.000155
	Ephx2	1.25	0.000158
	Plcb3	-0.75	0.00016
	Ddx39b	-0.57	0.000162
	RP23-103I12.10	-0.74	0.000162
	Nr3c2	-0.88	0.000163
	Rbck1	-0.6	0.000163
	P3h4	-1.28	0.000167
	Nnat	-0.64	0.000168
	Rtp4	-1.21	0.000169
	Athl1	-0.88	0.00017
	Ly6i	2.14	0.000182
	Ddx60	-1.99	0.000198
	Gdap10	-0.83	0.000201
	Fignl2	-0.56	0.000203
	Megf8	-0.64	0.000206
	Sp100	-0.92	0.000208
	Hist1h2af	0.79	0.00021
	RP24-64D24.3	-0.79	0.00021
	Prickle2	0.69	0.00021
	Igtp	-1.8	0.000218
	Mafb	-0.84	0.000223
	RP23-409B1.1	0.8	0.000223
	Irgm1	-1.06	0.000226
	Herc6	-1.54	0.00023
	Brat1	-0.45	0.000232
	Ring1	-0.56	0.000238
	Mri1	-1.03	0.000241
	Tspyl2	-0.56	0.000242
	Slx4ip	0.53	0.000245
	Trf	-0.76	0.000252
	Chrdl2	-1.4	0.000263
	Rnd2	0.79	0.000264
	Mprip	-0.48	0.000268
	Nptxr	0.98	0.000278
	RP24-92D20.6	-0.99	0.000284
	Tmem30c	1.13	0.000288
	Zcchc3	-1.13	0.000295
	Trim34a	-1.31	0.000298
	Wrap53	-0.7	0.0003
	Pcdhgb6	-1.02	0.000304
	Ifi27	-0.98	0.000306
	Apol9a	-2.36	0.000307
	RP23-218L17.3	0.82	0.000312
	Rhbdf1	-0.83	0.000312
	Plekhg5	-0.66	0.000319
	RP23-425A5.6	-0.79	0.000326
	Mitd1	-0.77	0.000326
	H2-Q5	-2.36	0.000327
	Slc47a1	3.63	0.000328
	Abca2	-0.86	0.000329
	Cog2	-0.46	0.000335
	Zfp369	-0.43	0.000337
	AC156564.3	0.57	0.000345
	Pde7b	-1.04	0.000347
	Usp1	0.45	0.000347
	Ric8	-0.55	0.00035
	Arid3a	-0.7	0.000355
	Zfp711	-1.05	0.000356
	RP24-339K18.3	-1.26	0.000359
	Cmpk2	-1.62	0.00037
	Gas2	0.96	0.000375
	Trex1	-0.7	0.00038
	Lancl2	0.53	0.000383
	Rad23a	-0.74	0.000383
	Lrp11	1.44	0.000401
	Pcdh9	-2.37	0.000404
	Cmtr1	-0.44	0.000406
	Pcdhga5	-1.06	0.000407
	RP23-401H23.2	0.61	0.000412
	Ankrd24	-0.86	0.000416
	Stk26	0.62	0.000418
	Trem2	1.05	0.000421
	Tkfc	-1.24	0.000423
	AC102225.3	-3.21	0.000425
	Ran	0.52	0.000429
	Gad1-ps	1.93	0.000437
	Rrm2	0.61	0.000441
	Limd2	0.56	0.000442
	Zfp932	-0.52	0.00045
	Dhtkd1	-0.75	0.00045
	Zfr2	-0.69	0.000458
	Ppp1r7	-0.44	0.000459
	Iqgap2	0.73	0.000466
	Irgm2	-1.4	0.000469
	RP23-123G8.2	-1.2	0.000473
	Zer1	-0.45	0.000473
	Tpra1	-0.59	0.000483
	Polm	-0.48	0.000487
	Kcnb1	1.01	0.000491
	Acaa1a	-0.43	0.000492
	Spata7	-0.56	0.0005
	RP23-95L9.5	-0.9	0.00051
	Prps2	0.38	0.000513
	Slc2a4rg-ps	-0.68	0.000515
	RP23-169J19.11	0.43	0.000519
	Ikbkb	-0.34	0.000522
	Gpr137	-0.82	0.000522
	Parp14	-1.08	0.000531
	RP23-178F20.1	-0.64	0.000534
	Vbp1	0.44	0.000534
	RP23-56B11.9	-0.9	0.000543
	Kbtbd7	0.45	0.000548
	RP23-103I12.7	-0.97	0.000549
	Tas1r3	-0.7	0.000555
	Irf9	-0.85	0.000556
	RP23-30A13.2	-0.98	0.00056
	RP23-441I24.5	-0.91	0.000561
	Nipsnap1	-0.78	0.000568
	RP24-233F22.1	-0.87	0.000575
	Ckap2l	0.64	0.000575
	Lgals12	-0.75	0.000579
	Fnbp4	-0.5	0.000583
	Eif4b	0.41	0.00059
	Agrn	-0.98	0.000591
	Klhdc8b	-0.7	0.000592
	Smpd2	-0.42	0.000604
	RP24-100K9.2	-0.63	0.000605
	Mrip-ps	-0.49	0.000606
	Dsg3	3.06	0.000612
	Arglu1	-0.34	0.000621
	AC114425.1	0.35	0.000624
	Pla2g4f	1.88	0.000627
	Pank1	0.6	0.000634
	RP23-127O4.4	-0.57	0.000636
	AC110621.1	0.4	0.000637
	AC123684.1	0.58	0.00064
	Sephs1	0.38	0.000642
	Dlgap4	-0.47	0.00065
	RP23-414P13.9	-0.86	0.000653
	Tap2	-0.68	0.000655
	Ptger1	-0.56	0.000656
	RP24-95N3.4	-0.47	0.000658
	Parp10	-0.77	0.000663
	RP23-424C4.5	0.96	0.000665
	Snrpb2	0.54	0.000666
	Zufsp	-0.43	0.000667
	P2ry14	-1.21	0.000672
	Ephb6	-0.98	0.000673
	Lyz2	1.04	0.000675
	Irx3os	-0.88	0.000676
	Psma5	0.66	0.000677
	RP24-175I3.1	0.79	0.000681
	Itfg2	-0.5	0.000691
	Gad1	2.08	0.000697
	Wdr45	-0.96	0.000705
	Soga3	2.5	0.000705
	Reep5	0.93	0.000707
	Eif1ax	0.39	0.000708
	Lypla1	0.41	0.000712
	RP23-456B9.22	-0.55	0.000713
	AC123856.3	-2.29	0.000714
	Fam83f	0.59	0.000714
	Dck	0.52	0.000729
	Ift46	-0.45	0.000734
	Gbp3	-2.04	0.000734
	Melk	0.72	0.000737
	Pcna	0.52	0.000737
	RP23-349D13.3	-0.65	0.000745
	Ppp1r3c	-0.9	0.000759
	RP23-103I12.3	-0.56	0.000762
	Ifrd2	-0.65	0.000772
	RP24-378J8.1	-0.79	0.000783
	Mfsd2b	-0.9	0.000791
	Lmf1	-0.61	0.000794
	RP24-194N4.5	-1.78	0.000796
	Nudt13	-0.72	0.000799
	RP23-363M4.2	-0.82	0.000803
	CT009708.2	-1.03	0.000813
	Anp32a	0.35	0.000833
	Clk4	-0.31	0.000839
	Daam2	0.59	0.000839
	Trpm4	-0.5	0.000848
	Nub1	-0.44	0.000854
	RP24-406I15.5	-1.05	0.000863
	Cdca2	0.5	0.000872
	Tatdn2	0.4	0.000881
	Sephs2	0.53	0.000882
	Sbf1	-0.39	0.000887
	WI1-1749A12.1	1.04	0.000891
	AC122462.1	0.63	0.000895
	Firre	-0.46	0.000924
	Psph	0.54	0.000933
	RP23-380K24.4	-0.93	0.000935
	RP23-155A10.2	0.66	0.000943
	Gga3	-0.6	0.000945
	RP23-254K17.1	0.37	0.000954
	Gm4353	0.53	0.000955
	Pcna-ps2	0.47	0.000955
	Grik3	-0.97	0.000956
	Mmp24	-1.03	0.000967
	Tap1	-1.06	0.000968
	Arsi	1.13	0.000971
	Uba7	-0.77	0.000978
	RP24-512K3.7	-0.77	0.000985
	Zfp516	-0.38	0.000987
	Irx2	-0.38	0.000988
	Cd274	-1.25	0.000994
	RP23-310J6.1	-0.71	0.000995
	RP24-499A8.3	-2.34	0.001
	Ccnb1	0.6	0.00101
	RP23-467K15.2	-0.77	0.00101
	Slc29a4	1.12	0.00102
	Parp9	-0.65	0.00102
	Parp12	-0.91	0.00103
	Fbxw5	-0.45	0.00103
	Ndufb6	0.69	0.00103
	Hist1h2bf	0.83	0.00104
	Nfat5	-0.41	0.00104
	RP23-480E8.1	0.73	0.00105
	Igsf10	0.78	0.00106
	Ifih1	-0.79	0.00106
	Pbk	0.71	0.00107
	Psme1	-0.48	0.0011
	RP23-157I3.5	0.75	0.0011
	AC131706.1	0.48	0.00111
	Sbk1	0.51	0.00111
	AC102494.1	0.65	0.00112
	Plp2	0.5	0.00113
	Tdrd7	-0.59	0.00113
	Gpx2	2.33	0.00114
	Ntng1	-2.46	0.00115
	AC123647.1	0.38	0.00116
	Sync	-0.96	0.00117
	Itpa	0.44	0.00117
	Gjb1	2.37	0.00117
	RP24-376E16.11	-0.83	0.00117
	Phb	0.44	0.00118
	RP23-327M13.2	-1.6	0.00118
	Cdk1	0.56	0.00119
	RP24-176F12.12	-0.59	0.0012
	Ksr1	-0.66	0.00121
	Stag1	0.36	0.00122
	Xpo6	-0.46	0.00123
	Hspa4	0.38	0.00123
	Rexo1	-0.47	0.00124
	Tmem150a	-1.19	0.00125
	Os9	-0.37	0.00126
	Bcl2l1	-0.47	0.00127
	Chchd5	-0.78	0.00127
	Ifit2	-1.03	0.00127
	Gpa33	1.59	0.00127
	RP23-289E11.2	-0.41	0.00128
	Sepn1	-0.44	0.00128
	RP23-454I20.1	-0.79	0.0013
	Pinc	-1.86	0.00132
	Cetn3	0.44	0.00132
	Atxn2l	-0.5	0.00133
	Dgka	-0.56	0.00133
	Rhoj	-0.77	0.00133
	Arhgap19	0.4	0.00134
	Arhgap11a	0.48	0.00134
	Pcdhga11	-0.89	0.00134
	Bub1b	0.55	0.00137
	Cops9	0.5	0.00139
	Ppih	-0.96	0.00139
	Sgsm2	-0.59	0.00139
	Per1	-0.55	0.0014
	RP23-320I11.6	0.6	0.00142
	Arhgap6	-0.56	0.00145
	RP23-381B19.2	1.62	0.00146
	RP23-374K9.2	0.53	0.00146
	Tmpo	0.44	0.00146
	Tom1l2	-0.32	0.00148
	RP24-83E15.3	-0.48	0.00149
	Mcm3	0.67	0.00152
	Zfp579	-0.53	0.00152
	Porcn	-1.11	0.00152
	Akr7a5	-0.52	0.00152
	Zfp677	1	0.00153
	Dut	0.55	0.00154
	RP23-213D14.3	-0.49	0.00154
	Exoc3	0.41	0.00154
	Zfp869	-0.43	0.00154
	Otud5	-0.3	0.00155
	H2afz	0.5	0.00156
	Glrb	0.86	0.00157
	Gdap1	2.18	0.00157
	Zfr	0.36	0.00158
	RP23-31O23.5	0.38	0.00158
	Tcf25	-0.36	0.0016
	AC115631.3	0.3	0.00161
	RP24-226N16.1	0.85	0.00161
	Arhgap27os3	-0.59	0.00161
	Pisd-ps1	-0.74	0.00164
	mt-Nd5	0.45	0.00164
	RP24-291H9.1	-0.48	0.00164
	RP23-78C2.6	-1.03	0.00166
	Fbxo21	0.47	0.00167
	Rrm2-ps1	0.6	0.00167
	Clk2	-0.59	0.00168
	Cbarp	-0.5	0.00168
	Dpp7	0.79	0.00169
	Cnbd2	0.62	0.00169
	RP23-423O7.3	0.86	0.0017
	Pcdhgb8	-0.67	0.00171
	RP23-103F2.1	0.31	0.00171
	Tubgcp3	-0.32	0.00172
	AC155806.4	-0.57	0.00172
	Cbx6	0.45	0.00173
	RP23-135A21.1	0.44	0.00173
	Pcdhgb5	-0.8	0.00174
	Susd5	2.35	0.00175
	Ric3	1.84	0.00175
	Prkaa2	0.65	0.00176
	Pcdhga2	-1.04	0.00176
	Cp	-0.7	0.00177
	H2-Q7	-2.09	0.00178
	Ddx24	-0.48	0.00179
	Atp5a1	0.36	0.00181
	Coasy	-0.43	0.00181
	Slc35g1	0.69	0.00181
	Hmgb1-ps2	0.42	0.00182
	RP24-129F24.1	-2.41	0.00183
	Gm26836	-0.42	0.00183
	Arrdc4	-0.73	0.00183
	RP23-463B12.1	0.54	0.00184
	Usp18	-1.64	0.00184
	RP23-349K15.1	1.03	0.00185
	Il2ra	-1.7	0.00185
	Zfp933	-0.41	0.00185
	Nedd4l	-0.41	0.00186
	Ctnnbl1	0.88	0.00186
	Trim26	-0.36	0.00186
	Sh3tc2	1.08	0.00188
	RP24-484D12.1	-0.7	0.00188
	Sfi1	-0.6	0.00188
	Cpne7	1.41	0.00188
	St3gal5	1.09	0.0019
	Cep131	-0.79	0.0019
	Osmr	-0.63	0.0019
	Mdfic	0.57	0.0019
	Rundc3a	0.72	0.00191
	Thoc3	0.37	0.00191
	Shcbp1	0.62	0.00193
	RP24-84O13.9	0.49	0.00193
	Pcsk7	-0.42	0.00195
	Pmm2	-0.34	0.00196
	RP23-282M20.1	-0.71	0.00196
	RP23-304F24.2	0.58	0.00197
	Man2b1	-0.46	0.00199
	RP24-129J15.2	0.56	0.002
	Slc43a2	-1.02	0.002
	Tspan6	0.6	0.00201
	Zfp820	0.66	0.00201
	Ppp1r15a	-0.62	0.00202
	RP23-48K5.3	0.98	0.00202
	Tsen34	0.43	0.00204
	RP23-357K7.1	0.45	0.00204
	Dynlt1-ps1	0.56	0.00204
	Adck4	-0.5	0.00205
	Snrnp70	-0.41	0.00205
	RP24-74G10.4	0.5	0.00206
	Itfg1	0.39	0.00207
	RP23-187B11.10	-0.64	0.00207
	Slc29a1	0.59	0.00207
	RP24-456B4.4	0.55	0.00207
	Vat1	0.62	0.00208
	Swi5	-0.48	0.00208
	AC138109.1	0.64	0.00208
	RP24-219P17.7	-0.6	0.00208
	RP23-64B3.2	-0.87	0.0021
	Samd9l	-0.93	0.0021
	Cln5	0.38	0.00212
	Gen1	0.46	0.00214
	Stxbp2	0.4	0.00215
	RP23-30B24.3	-0.45	0.00216
	RP23-349I9.7	-0.58	0.00216
	Nox4	-0.85	0.00217
	Ddr2	1.06	0.00217
	RP23-309I23.2	-1.02	0.00217
	Map1s	-0.38	0.00217
	Rcn1	0.66	0.00218
	Fbxo33	0.34	0.00218
	Yod1	-0.35	0.00219
	RP24-264B23.2	0.85	0.0022
	Smc2	0.47	0.0022
	Zbtb38	0.8	0.0022
	Dach1	-1.49	0.00221
	Tmem82	-1.66	0.00221
	Stx5a	-0.31	0.00221
	4933415A04Rik	1.09	0.00223
	Trappc6a	-0.76	0.00223
	Tma16	-0.49	0.00223
	Gm26668	-0.55	0.00223
	mt-Cytb	0.47	0.00223
	Bcl2l14	0.47	0.00224
	AC152939.2	-0.4	0.00224
	Renbp	0.98	0.00224
	Snhg17	-0.53	0.00225
	Slc2a1	-0.6	0.00226
	Vrk3	-0.48	0.00226
	Bcam	-0.85	0.00226
	RP23-249P18.1	-0.91	0.00227
	Iigp1	-2.08	0.00228
	Runx1	-0.73	0.00228
	RP24-344D19.3	-0.6	0.00228
	RP23-473N3.8	0.45	0.0023
	Vac14	-0.36	0.00231
	RP23-404J7.9	-1.23	0.00231
	Dsc3	2.53	0.00231
	Amigo3	-0.44	0.00231
	RP23-110F21.3	0.38	0.00232
	RP24-175I14.8	-0.89	0.00232
	RP23-64J7.5	-1.44	0.00234
	F2rl1	-0.5	0.00236
	RP24-95N3.3	-0.49	0.00237
	Rtn4rl1	0.79	0.00239
	Ddhd2	-0.35	0.0024
	Eme2	-0.35	0.00241
	Tmem87a	-0.34	0.00241
	RP24-573N21.4	-0.53	0.00242
	RP23-400O10.6	-0.65	0.00242
	Klhdc7a	-0.62	0.00243
	RP24-388H6.4	0.68	0.00244
	Gabre	-1.13	0.00245
	Frmd7	1.25	0.00245
	Pqlc2	-0.54	0.00246
	Gpr158	1.49	0.00246
	Nek2	0.5	0.00249
	AC130827.4	-0.7	0.00249
	RP24-423E10.1	-0.6	0.0025
	Dcp1b	-0.46	0.0025
	RP23-459M2.1	0.59	0.0025
	AC147806.7	-1.72	0.00251
	Cisd1	0.49	0.00252
	Mbnl3	0.66	0.00252
	Clec2d	-0.48	0.00254
	RP24-547D11.3	1.31	0.00257
	Krba1	-0.45	0.00257
	RP23-17N7.3	-1.09	0.00257
	Rps3a3	1.01	0.00257
	Cnot10	-0.42	0.00258
	Tyk2	-0.43	0.00258
	RP23-349N15.3	0.73	0.00258
	Il18bp	-0.43	0.00258
	Eldr	1.05	0.00262
	Cbx8	0.44	0.00263
	Commd7	-0.35	0.00263
	RP23-269H11.2	-0.97	0.00266
	Rnf40	-0.29	0.00267
	RP23-407F20.1	0.67	0.00268
	RP24-174I4.2	-1.06	0.00269
	RP24-252B21.3	-0.43	0.00269
	Slc25a20	0.38	0.0027
	Apol6	-2.05	0.00271
	Rnf128	0.52	0.00271
	RP23-387F9.3	0.61	0.00272
	Psmb7-ps2	0.4	0.00277
	RP24-74O18.2	-0.73	0.00277
	Smg6	-0.28	0.00277
	Spata13	-0.37	0.00277
	Fam111a	0.51	0.00279
	B3gnt3	-1.52	0.0028
	RP24-226A8.2	-0.8	0.0028
	RP23-3F1.4	-0.4	0.0028
	RP23-207N15.7	-0.52	0.00281
	RP23-356P21.1	0.45	0.00284
	RP24-81A5.3	1.11	0.00287
	RP24-422L17.1	0.47	0.00287
	Shisa5	-0.58	0.00287
	Asb13	-0.59	0.00287
	RP23-153P23.2	-0.69	0.00288
	RP23-42I13.3	-0.69	0.00291
	Xpr1	0.33	0.00291
	Ccne2	0.53	0.00291
	Tpcn1	0.31	0.00292
	Trim68	-0.48	0.00292
	Calml3	0.83	0.00294
	Thpo	1.52	0.00294
	RP23-293B11.5	-0.75	0.00294
	Pcnxl3	-0.41	0.00295
	RP24-418L21.1	0.33	0.00295
	Cd14	-1.21	0.00298
	Rrm1	0.43	0.003
	Csrnp1	-0.65	0.003
	Slc25a12	0.52	0.003
	RP23-122P5.3	-0.48	0.003
	Fbxl12	-0.43	0.00302
	Gadd45gip1	-0.31	0.00302
	Ppa2	-0.51	0.00303
	Pcbd1	1.36	0.00303
	RP23-147I5.1	0.56	0.00303
	Zfp384	-0.38	0.00303
	Elmo3	-0.47	0.00304
	RP23-17D18.3	0.36	0.00304
	RP24-417N13.2	0.95	0.00304
	RP23-80G15.5	-1.32	0.00306
	Gm26792	-0.53	0.00308
	Phldb2	-0.63	0.00309
	RP24-482L4.1	0.57	0.00311
	RP23-17K9.17	1.1	0.00311
	Acat2	0.48	0.00311
	RP23-269H21.1	0.49	0.00315
	Nrm	0.64	0.00315
	Zfp433	-0.43	0.00319
	Acot4	-0.52	0.0032
	Rpl15	0.33	0.00322
	Adam17	0.28	0.00322
	RP23-462E18.1	-2.64	0.00324
	Tstd3	0.75	0.00327
	Ndc1	0.45	0.00327
	Pigv	-0.47	0.00328
	Twf1	0.34	0.0033
	Eif3i	-0.55	0.00331
	Rab18	0.34	0.00332
	Ect2	0.59	0.00332
	Mtch1	0.51	0.00332
	Slc26a9	-1.07	0.00332
	Yipf3	-0.43	0.00333
	Cklf	-0.46	0.00334
	Ifnlr1	-0.59	0.00334
	RP23-3C4.2	-0.48	0.00335
	Cx3cl1	-0.63	0.00337
	Mastl	0.53	0.00338
	Mks1	-0.78	0.00338
	Bach2	-0.35	0.00338
	Hist1h2aj	0.65	0.00338
	Zfp367	0.53	0.00338
	Dpm1	-0.37	0.00339
	Rbms2	-0.36	0.00339
	Wdr13	-0.4	0.0034
	Tmem254c	0.39	0.0034
	RP23-205H1.1	0.53	0.0034
	Itpkb	-0.51	0.00341
	Fndc3a	-0.41	0.00341
	RP23-447L15.3	-0.42	0.00341
	Col9a3	0.79	0.00342
	Pts	-0.4	0.00343
	Sbds	-0.34	0.00344
	Emc8	0.31	0.00345
	RP24-122N24.4	-0.5	0.00349
	RP23-20K24.9	-0.7	0.0035
	RP23-159O6.2	-1.01	0.00351
	Atxn7	-0.28	0.00351
	Tctn1	-0.49	0.00353
	RP23-477N9.4	-0.69	0.00354
	Zfyve26	-0.28	0.00358
	Bcl2l2	-0.43	0.00359
	Alg10b	0.35	0.00359
	Sh3d21	-0.62	0.00359
	Bbs2	-0.85	0.00361
	Anp32-ps	0.41	0.00361
	Ywhah	0.43	0.00362
	Trim56	-0.35	0.00362
	Alkbh4	-0.41	0.00362
	RP23-199H17.5	-0.41	0.00362
	Tssc4	0.41	0.00363
	Hmgcll1	2.03	0.00364
	Sh3pxd2b	-0.99	0.00365
	Zbtb16	-1.67	0.00365
	Gm26603	-0.48	0.00366
	RP23-463E8.3	-0.44	0.00368
	Aspm	0.54	0.00369
	Cope	-0.38	0.00371
	Pdk1	0.33	0.00371
	Tnnt2	1.26	0.00373
	Syne4	0.52	0.00374
	RP23-235E15.6	-0.33	0.00377
	RP23-8I8.4	-1.26	0.00377
	Clcn2	0.7	0.00377
	Pcdhga12	-0.77	0.00379
	Uqcc2	0.75	0.00381
	Hist1h2bc	0.41	0.00381
	RP23-187N1.1	-0.46	0.00381
	Polr2m	0.31	0.00382
	Tmcc1	0.28	0.00383
	Mcm5	0.55	0.00386
	Bag1	0.46	0.00387
	RP23-46D6.5	0.46	0.00389
	Elmsan1	-0.3	0.0039
	Ust	0.71	0.00391
	Islr	0.99	0.00391
	Atg16l2	-0.45	0.00391
	Phykpl	-0.47	0.00392
	Ube2c	0.66	0.00393
	B3galt5	1.7	0.00394
	Pnpo	-0.37	0.00395
	Nudt2	0.42	0.00395
	Hnrnpd	0.39	0.00395
	H2-Q4	-1.01	0.00395
	Rab2b	-0.49	0.00395
	Lad1	0.83	0.00398
	RP23-56B11.8	-0.93	0.00399
	RP24-328P2.5	-1.51	0.00402
	Dsc2	0.75	0.00403
	RP24-226L20.1	-0.8	0.00404
	Zfand4	0.51	0.00404
	Tspan33	-0.57	0.00407
	RP23-188K3.6	0.41	0.0041
	Clk3	-0.35	0.00412
	Mki67	0.49	0.00412
	RP23-328P7.1	0.39	0.00413
	Mthfr	-0.5	0.00415
	Ptpn4	0.37	0.00415
	Lgals9	-0.84	0.00415
	Lrrc45	-0.52	0.00415
	Mib2	-0.37	0.00416
	Spen	-0.32	0.00416
	RP23-13K8.1	-0.73	0.00416
	Hist1h2ad	0.63	0.00416
	Cenpf	0.51	0.00418
	Uap1l1	-0.44	0.00418
	F830016B08Rik	-2.17	0.00419
	RP23-411M4.1	-0.69	0.00419
	Crtc1	-0.31	0.00421
	Satb2	-1.67	0.00421
	Bmi1	0.39	0.00424
	Fto	-0.28	0.00425
	RP23-3B20.1	0.38	0.00427
	Smt3h2-ps4	0.4	0.00429
	Pcdhga7	-0.67	0.00431
	Prr15l	-0.76	0.00432
	RP24-370B22.3	-1.03	0.00433
	Mcm4	0.63	0.00435
	Tspan12	0.5	0.00436
	Caprin2	-0.53	0.00436
	Trim30a	-1.79	0.00436
	Ccna2	0.54	0.00437
	Phlda2	1.2	0.00438
	RP23-149E24.9	0.64	0.0044
	Sord	0.69	0.00441
	RP24-325H17.2	-0.78	0.00441
	Pcdhb7	0.99	0.00445
	RP23-276B20.1	-0.56	0.00445
	Dnajc27	-0.6	0.00445
	Sfmbt2	-0.78	0.00446
	Etv5	0.75	0.00448
	Glt8d2	-1.03	0.00449
	AC159257.5	-0.43	0.00449
	Sae1	0.37	0.00449
	RP23-321D1.4	0.4	0.0045
	Med12l	-0.8	0.00452
	Slc12a9	-0.5	0.00452
	Ddit4l	1.01	0.00453
	Arrdc1	-0.47	0.00453
	Krcc1	0.29	0.00454
	RP23-415D19.15	-0.47	0.00454
	RP24-201C14.10	0.79	0.00454
	Ikzf2	-0.68	0.00455
	Akr1b8	0.83	0.00455
	Ipo4	-0.69	0.00456
	RP23-472D18.4	-0.51	0.00456
	RP23-407K8.4	0.41	0.00458
	Rps19-ps3	-0.67	0.00459
	H2-Q6	-2.05	0.00461
	Tomm22	0.34	0.00463
	P2rx4	-0.36	0.00463
	RP23-155F13.2	-0.51	0.00464
	Fam83d	0.48	0.00465
	Tlr6	0.88	0.00466
	Lrrc8b	0.56	0.00466
	RP23-86P1.1	-0.53	0.00466
	Efr3b	-1.18	0.00468
	RP24-347B12.1	-0.58	0.00468
	Insl3	-1.04	0.0047
	RP23-124I6.1	0.36	0.0047
	Mybl2	0.65	0.00471
	Snn	0.58	0.00471
	RP23-323M20.3	0.42	0.00472
	Carkd	-0.33	0.00473
	Uck1	0.35	0.00474
	RP24-308L17.2	-0.47	0.00474
	Abhd17b	0.33	0.00476
	H3f3a-ps2	0.43	0.00477
	Neil1	-0.67	0.00478
	Rbm6	-0.3	0.00479
	Tpx2	0.5	0.00479
	RP23-307K19.2	0.55	0.00479
	RP23-411M4.2	-0.56	0.00481
	Ldhb	0.67	0.00484
	Ccdc22	-0.64	0.00485
	RP24-479J20.1	1.67	0.00486
	RP23-387C9.6	-0.64	0.00486
	Hist1h2an	0.72	0.00486
	RP24-510K1.8	-0.66	0.00487
	AC101490.3	-0.94	0.00487
	Wbscr27	-0.48	0.00487
	Hmgn2	0.39	0.0049
	Ercc6l	0.6	0.00492
	Stat1	-1.16	0.00493
	Pcdhgb7	-0.75	0.00494
	Tmem254b	0.33	0.00494
	Platr25	0.46	0.00498
	Kifap3	0.34	0.00498
	Lsamp	-1.85	0.00498
	Plcxd1	-0.53	0.00498
	Hbb-bs	0.98	0.00499
	RP23-478A9.4	-0.54	0.00503
	Ss18	0.34	0.00505
	RP24-273K21.3	-0.42	0.00505
	Alpl	-1.18	0.00506
	Tspyl3	0.97	0.00507
	Pcsk4	-0.85	0.00507
	RP24-321N12.1	-0.59	0.0051
	Ubxn11	-0.78	0.00511
	Maip1	-0.5	0.00511
	RP24-259P13.3	-0.68	0.00513
	Ror2	0.92	0.00514
	Aars2	-0.89	0.00514
	RP23-414P13.3	-0.68	0.00514
	Rbm12b1	-0.54	0.00515
	RP24-84B18.1	0.71	0.00516
	Psmb7	0.51	0.00518
	RP23-406N5.8	-0.77	0.00519
	Apeh	-0.4	0.00519
	Gm21596	0.39	0.0052
	Timm17b	0.42	0.00521
	Rbak	-0.33	0.00522
	Ifi202b	-1.82	0.00525
	RP24-406I15.3	-1.37	0.00525
	Zfp595	0.49	0.00526
	Kctd15	0.63	0.00527
	Mbd6	-0.41	0.00528
	RP23-398K14.7	0.37	0.00528
	Alas1	-0.46	0.00529
	Plagl2	-0.28	0.00531
	Rps6kb2	-0.73	0.00532
	RP23-307L24.2	-1.6	0.00535
	Zfp287	-0.49	0.00536
	Cdnf	0.8	0.00537
	Tmem150b	-0.84	0.00538
	Hecw2	-0.67	0.0054
	RP23-65G6.4	0.93	0.0054
	RP23-162P10.8	-0.64	0.00543
	RP23-132J19.2	0.32	0.00544
	Slc45a3	-0.78	0.00549
	Stk40	-0.41	0.00551
	RP24-201C14.5	0.44	0.00552
	Ip6k2	-0.33	0.00556
	Emid1	0.62	0.00557
	Ap1s1	0.27	0.00559
	RP23-252G18.2	0.49	0.0056
	Zbtb33	0.32	0.00562
	Ndufa11	0.44	0.00564
	Zcchc6	-0.28	0.00566
	Zmat2	0.39	0.00568
	Slc7a6os	-0.31	0.00569
	E2f1	0.53	0.00569
	Bard1	0.62	0.00569
	RP23-97M20.1	-0.62	0.0057
	Pcdhga9	-0.68	0.0057
	RP24-282C4.9	-0.37	0.00572
	Phf11c	-1.09	0.00573
	Pmf1	0.52	0.00574
	Trpm6	-0.77	0.00575
	Fus	-0.29	0.00576
	Zmym3	-0.31	0.00578
	RP24-360F21.2	-0.5	0.00583
	Trrap	-0.32	0.00587
	Usp54	-0.31	0.00589
	RP23-363J15.2	-0.87	0.0059
	Phospho1	0.87	0.0059
	Gm17315	-1.15	0.00592
	Ccdc9	-0.31	0.00594
	RP23-338G5.3	-0.65	0.00594
	Pard3b	-1.05	0.00595
	Agpat5	0.44	0.00595
	Ears2	-0.41	0.00596
	RP23-15K13.2	-0.31	0.00596
	Mrpl4	-0.36	0.00598
	Eps15l1	-0.29	0.00599
	Fancb	0.51	0.00599
	RP24-238A21.1	-0.68	0.00599
	Sigirr	-0.52	0.006
	H2-Ke6	-1.05	0.00603
	Nos1ap	-0.43	0.00603
	Pfdn1	0.45	0.00605
	Mtfmt	-0.35	0.00605
	AC118627.1	0.38	0.00606
	RP23-331E5.6	1.87	0.00606
	Tmem54	0.7	0.00607
	3-Mar	-0.55	0.00608
	Gstm2	1.04	0.00608
	Snx20	-0.76	0.00611
	Uckl1	-0.64	0.00613
	RP24-211K19.8	0.74	0.00613
	Gm340	0.33	0.00614
	AC087115.1	-0.9	0.00615
	Prpf40b	-0.32	0.00616
	Lppos	0.66	0.00617
	Slc2a6	-0.6	0.0062
	Gbp6	-1.74	0.00621
	Lrrc20	0.48	0.00624
	Fbln1	0.79	0.00626
	Gm5518	0.35	0.00626
	Timp3	-1.1	0.00627
	AC121113.2	0.52	0.00628
	Oser1	0.32	0.00628
	Dap	0.51	0.00629
	RP24-426M1.2	0.4	0.0063
	Brca2	0.37	0.00631
	RP23-118E21.11	-1.12	0.00632
	Mfsd10	-0.5	0.00633
	Usp45	0.32	0.00634
	RP24-270A10.4	-0.36	0.00635
	RP23-239F1.2	0.39	0.00635
	RP23-3L20.3	-0.55	0.00635
	AC166747.3	-0.79	0.00636
	Lrrc4	-0.47	0.00637
	Scara5	-1.78	0.00639
	Dtx3l	-0.46	0.00639
	Mettl15	-0.73	0.0064
	Med24	-0.37	0.0064
	Malat1	-0.6	0.0064
	Unc79	2.03	0.0064
	Stmn1	0.56	0.00641
	AC119897.1	0.57	0.00642
	Evc	1.1	0.00643
	Igfbp5	-0.84	0.00644
	Rnf123	-0.41	0.00645
	Trim12a	-0.99	0.00647
	RP24-554B1.10	-0.63	0.00647
	Chst14	0.41	0.00647
	H2-Q1	-0.93	0.00648
	Gm35339	-0.67	0.00649
	Kmt2d	-0.28	0.00649
	RP24-388N11.4	0.29	0.00649
	Zfp69	0.95	0.00649
	Gsg1l	-1.88	0.00651
	RP23-297J14.5	0.39	0.00654
	Ndor1	-0.37	0.00655
	RP24-84C23.4	0.53	0.00656
	AC141209.2	0.58	0.00657
	AC116151.2	-0.56	0.00657
	Stat6	-0.36	0.00658
	RP23-306D20.5	-1.02	0.00659
	Sema4c	-0.39	0.00662
	Cbx3-ps6	0.33	0.00662
	Lpar5	0.98	0.00663
	Clcn6	-0.45	0.00669
	Tmem125	-0.61	0.0067
	Timm10b	-0.35	0.0067
	Kri1	-0.5	0.00671
	RP23-404C21.2	0.28	0.00671
	RP23-15I21.8	-0.62	0.00673
	RP23-381K21.5	0.82	0.00674
	Cnot11	0.49	0.00676
	Sapcd2	0.45	0.00679
	Supt5	-0.33	0.00681
	RP24-151O6.1	0.62	0.00681
	Dph1	-0.87	0.00682
	Azin2	-0.62	0.00682
	Nr4a3	-1.1	0.00682
	Pfkfb2	-0.33	0.00685
	H2-K1	-0.87	0.00687
	AC102628.1	-0.34	0.00689
	Gmnn	0.69	0.0069
	Zmiz1os1	-0.63	0.0069
	Kif5b	0.3	0.00692
	AC102225.2	-2.19	0.00693
	RP23-183D11.8	-0.42	0.00694
	Slc6a17	-1.53	0.00697
	Gata2	1.34	0.00698
	Uqcrfs1	0.27	0.00699
	Tbce	-0.41	0.00699
	Fam46b	-1.11	0.00699
	Srrt	-0.29	0.007
	Preb	-0.29	0.00702
	Tmem50b	0.45	0.00703
	Gm26825	0.48	0.00706
	RP24-207J5.1	-0.67	0.00706
	Tdpx-ps1	0.31	0.00707
	Cdc7	0.39	0.00707
	Pcdhga8	-0.71	0.00707
	Hunk	0.66	0.0071
	RP23-34E20.3	-0.73	0.0071
	Nlgn2	-1.02	0.00712
	Zc3h12c	-0.6	0.00712
	RP23-75G11.2	0.37	0.00713
	Reps1	-0.31	0.00715
	RP23-363J15.1	-0.81	0.00717
	Pycrl	0.6	0.00717
	RP23-271M19.2	0.58	0.00718
	Slc35d3	-2.44	0.0072
	RP23-478A9.5	-0.55	0.00721
	Acrbp	-0.59	0.00721
	RP23-146A17.1	0.73	0.00724
	Ccser1	-0.99	0.00726
	Cyba	0.63	0.00727
	Ell	-0.36	0.00727
	Mnd1-ps	0.71	0.00731
	Zfp868	0.48	0.00731
	Gkap1	-0.46	0.00732
	Tpm3-rs7	0.74	0.00735
	Galt	0.7	0.00738
	Pitpnc1	0.43	0.00739
	Gpt	0.68	0.00739
	Pramef12	1.66	0.0074
	Prob1	-0.74	0.00741
	RP23-400M20.3	0.57	0.00741
	Ifi47	-0.79	0.00745
	Dyrk3	0.63	0.00747
	Dnph1	0.61	0.00748
	RP23-288N2.2	0.31	0.00748
	Bend6	1.01	0.00749
	Ldhd	-0.53	0.00749
	RP24-325P4.5	-0.48	0.00749
	Hist1h4k	0.5	0.00751
	Fes	-0.57	0.00752
	Nacad	-0.91	0.00752
	Akr1cl	1.71	0.00752
	Scarna2	-0.4	0.00754
	Muc1	-0.99	0.00756
	AC131692.3	0.32	0.00756
	Sema6b	-0.68	0.00756
	Cfap44	-1.25	0.00757
	Sdhaf4	0.58	0.00758
	Golm1	0.43	0.00758
	Ptbp2	-0.27	0.00759
	Usp48	-0.32	0.00763
	Fam199x	0.3	0.00766
	Fam193b	-0.3	0.00767
	Ubr4	-0.3	0.00767
	Zdhhc12	-0.7	0.00769
	Leng8	-0.25	0.0077
	Duoxa1	1.37	0.00772
	RP24-123H11.2	-0.67	0.00772
	RP24-372N16.1	0.57	0.00772
	Gclm	0.34	0.00773
	Azin1	0.65	0.00773
	Daxx	-0.37	0.00775
	Dip2a	0.3	0.00776
	RP23-272K20.3	0.68	0.00778
	Cirbp	-0.42	0.00779
	RP24-532L14.1	0.4	0.00779
	Prosc	-0.32	0.00781
	RP23-222K9.2	0.65	0.00782
	Gan	-0.29	0.00783
	RP23-395H6.2	-0.56	0.00784
	RP23-185B14.1	0.68	0.00784
	Col9a2	0.69	0.00785
	Ccdc34	0.39	0.00787
	Pllp	-0.86	0.0079
	Asap3	-0.78	0.00791
	Nfyc	0.35	0.00793
	RP23-230O9.15	-0.85	0.00797
	RP23-135F6.2	-0.56	0.00797
	RP23-358K1.3	-0.25	0.008
	RP23-25P15.2	0.44	0.008
	RP24-87I22.6	-0.47	0.00802
	AC147806.6	-1.07	0.00802
	Dnhd1	1	0.00803
	Glipr1	1.43	0.00803
	Hist1h2ag	0.62	0.00805
	RP24-554B1.11	-0.73	0.00806
	Ubqln1	0.28	0.00807
	AC132303.1	0.43	0.00809
	Cep41	0.4	0.00809
	RP24-388K7.2	0.64	0.0081
	RP23-26A14.13	-0.75	0.00811
	RP24-460E12.3	-0.46	0.00811
	Araf	-0.35	0.00815
	Racgap1	0.42	0.00816
	Olfr482	0.53	0.00818
	Piezo1	-0.45	0.00819
	RP23-348C6.7	0.36	0.00819
	Mctp2	-0.42	0.00821
	Slc9a8	-0.33	0.00822
	Camta2	-0.36	0.00822
	Slc9a6	0.3	0.00823
	RP23-341M13.1	0.32	0.00824
	Dnajc10	0.32	0.00825
	CAAA01194877.2	-0.51	0.00826
	RP23-373C24.6	0.68	0.00826
	Flrt3	-1.04	0.00827
	WI1-1616M8.3	-0.47	0.00829
	Alkbh6	-0.57	0.00829
	RP24-241C15.1	0.41	0.00829
	RP23-60P23.9	-0.43	0.00829
	H3f3a	0.34	0.0083
	Glrx	0.72	0.0083
	H1fx	0.72	0.00833
	Hist1h4b	0.49	0.00835
	Zc3h3	-0.35	0.00839
	Rnu3a	0.56	0.00841
	Secisbp2	-0.38	0.00843
	RP23-121M13.3	-0.7	0.00844
	RP23-55I14.5	-0.71	0.00846
	Ifitm3	-0.94	0.0085
	Adck2	-0.4	0.00853
	Cbll1	0.34	0.00853
	Prrg1	0.49	0.00853
	Diaph3	0.53	0.00854
	Hmg20b	-0.49	0.00855
	Vopp1	0.4	0.00856
	RP23-191G17.4	0.27	0.00857
	Sgsm1	1.34	0.00858
	Cyp4f16	0.46	0.0086
	Hnrnpa1	0.4	0.0086
	Dock11	0.76	0.00862
	Slc19a1	-0.62	0.00864
	Saxo2	0.69	0.00865
	AC015800.4	-0.5	0.00866
	AC121548.2	0.45	0.00867
	Clcf1	-0.94	0.00869
	RP23-461P14.1	-0.35	0.00871
	Rab15	0.5	0.00873
	Lmx1b	0.91	0.00873
	Psmb5	0.29	0.00876
	Arxes1	0.85	0.00877
	RP24-74O18.4	-0.71	0.00877
	Wee1	0.43	0.00877
	Brd8	-0.35	0.00879
	Triap1	0.35	0.00879
	Tmem25	-0.94	0.0088
	RP23-230D17.3	0.41	0.0088
	RP24-109N11.4	-0.66	0.00882
	RP23-55A6.4	-0.37	0.00884
	Scn3b	0.79	0.00885
	Arhgef1	-0.39	0.00885
	Srrm1	-0.28	0.00885
	Ngrn	-0.29	0.00888
	RP23-387P23.1	0.49	0.00889
	Asf1b	0.59	0.00889
	Trappc10	0.25	0.0089
	Tmem259	-0.35	0.0089
	RP23-129H12.1	0.34	0.00891
	Acadl	-0.37	0.00892
	RP23-275N21.1	0.75	0.00892
	Gm26724	-0.53	0.00894
	Map3k6	-0.47	0.00895
	AC102096.1	-0.32	0.00896
	Bex2	1.31	0.00897
	AC157561.6	-0.54	0.00899
	Tmem38a	-0.68	0.009
	Slfn4	-1.77	0.00901
	Gm10300	-0.66	0.00901
	AC131919.2	0.65	0.00902
	Tmprss13	-0.68	0.00902
	Smim15	0.32	0.00906
	Nras	0.23	0.00907
	Pcdh1	0.52	0.00908
	RP24-132N9.1	-0.58	0.00909
	Fam71e1	-0.7	0.00912
	Mreg	1.36	0.00913
	Itpkc	-0.36	0.00914
	CH36-200G6.2	-0.4	0.00914
	Irf2	-0.28	0.00919
	RP23-380F8.1	-0.43	0.00922
	H2-T22	-0.76	0.00922
	Psmc6	0.3	0.00923
	Gbp2	-1.05	0.00924
	RP23-213H1.1	-0.57	0.00925
	Chek2	0.38	0.00925
	RP24-430H1.3	-0.55	0.00925
	RP23-127O4.8	-0.48	0.00927
	Rad52	-0.35	0.00927
	Chpf	0.36	0.00928
	Exd2	-0.37	0.00931
	Tmed7	0.27	0.00932
	AC121566.1	0.39	0.00933
	RP23-328P5.1	0.55	0.00935
	Clu	-0.83	0.00935
	Echdc2	-0.4	0.00936
	RP23-57P23.2	-0.57	0.00937
	Gstcd	0.42	0.00937
	AC164004.4	-0.75	0.00937
	Adamts3	0.69	0.00939
	Srcap	-0.26	0.00941
	mt-Nd1	0.38	0.00941
	Klhl3	-0.93	0.00944
	Hps3	0.28	0.00947
	Spaca6	-0.35	0.00947
	RP23-50H13.2	0.46	0.00948
	RP24-136A8.2	0.51	0.00948
	Gm26804	-0.52	0.00951
	RP23-199B2.4	-0.33	0.00952
	Bola1	0.58	0.00952
	Grcc10	0.37	0.00957
	Slc30a1	0.4	0.00958
	Safb2	-0.29	0.00958
	Atp1b2	-0.83	0.00958
	RP23-393B19.1	-0.79	0.00958
	Hist1h4a	0.59	0.00959
	Dynlt1b	0.6	0.00959
	RP23-10P23.3	1.6	0.0096
	Ocstamp	-0.66	0.00961
	RP23-419G21.1	0.3	0.00962
	Ttc39b	-0.52	0.00964
	Zfp112	-0.53	0.00965
	Sfswap	-0.29	0.00967
	Caprin1	0.25	0.00971
	Chd1l	0.58	0.00972
	Gm26694	0.72	0.00973
	Nudt3	0.45	0.00973
	Prorsd1	0.36	0.00974
	Ccdc84	-0.35	0.00974
	Ythdc1	-0.28	0.00975
	RP23-176N13.2	0.27	0.00976
	RP23-317N1.2	1.82	0.00976
	RP24-309L4.3	-0.4	0.00978
	AC167815.1	-0.24	0.00978
	6-Sep	0.4	0.00978
	RP24-100K9.4	-0.49	0.00979
	Rtca	0.89	0.00981
	RP23-186B18.8	-0.95	0.00984
	Zfp446	-0.37	0.00985
	Dnajb1	0.37	0.00988
	RP23-23C9.4	-0.5	0.0099
	Lmcd1	1.39	0.0099
	Pkd1	-0.31	0.00993
	Bdh1	0.8	0.00993
	RP24-75E15.4	0.36	0.00994
	RP23-269E5.10	-0.46	0.00994
	Agps	0.52	0.00995
	RP23-430D14.1	0.77	0.00996
	RP24-142M5.1	0.69	0.00998
	Txn1	0.33	0.00998
	Ccrl2	-1.07	0.01
	Rasl2-9	0.48	0.01
	RP23-140G16.3	0.51	0.0101
	AC117740.2	0.65	0.0101
	Ppp4r2	0.28	0.0101
	RP23-307B15.5	-0.67	0.0101
	AC170749.1	0.38	0.0101
	Aftph	-0.29	0.0102
	Lipm	1.06	0.0102
	Rbbp7	0.28	0.0102
	Cdca8	0.49	0.0102
	RP24-200D3.4	-0.29	0.0102
	Kifc5c-ps	0.6	0.0102
	RP24-240E9.1	0.25	0.0102
	Fbp1	1.72	0.0102
	RP24-350P11.3	0.29	0.0102
	Ddias	0.63	0.0102
	Slc25a45	-0.47	0.0102
	RP23-480B19.12	0.68	0.0102
	Fuz	-0.43	0.0103
	Slc25a22	-0.41	0.0103
	Tuba1b	0.3	0.0103
	Sorbs3	0.94	0.0103
	Szt2	-0.34	0.0103
	Cbx5	0.35	0.0103
	Prdm1	-1	0.0103
	Chchd2	0.3	0.0104
	Lrrc32	-0.73	0.0104
	Rassf1	-0.26	0.0104
	Mon2	-0.29	0.0104
	Ypel4	-1.15	0.0104
	Rian	0.72	0.0104
	Rnf144b	-0.74	0.0104
	Lmln	0.44	0.0104
	RP23-186O3.11	0.55	0.0104
	Slfn2	-0.8	0.0105
	Kdm3a	-0.4	0.0105
	Ppox	-0.37	0.0105
	Spp1	-1.56	0.0105
	RP23-13A13.6	-0.36	0.0105
	Dbndd1	-0.47	0.0105
	RP24-359O2.7	-0.44	0.0105
	Ormdl1	0.38	0.0105
	Mafg	-0.39	0.0105
	RP23-349H13.2	-0.41	0.0105
	RP24-174I4.1	-0.82	0.0106
	Btrc	-0.36	0.0106
	Bcl2l15	0.9	0.0106
	RP23-323H18.3	0.52	0.0106
	Boc	-0.84	0.0106
	Qdpr	0.3	0.0106
	Tomm5	0.35	0.0106
	RP23-403E19.1	0.92	0.0106
	RP23-363J15.4	-0.81	0.0106
	RP23-434H18.4	-0.59	0.0106
	Zbtb7c	-0.93	0.0107
	RP23-108H23.2	0.67	0.0107
	RP23-379H6.3	-0.52	0.0107
	Cisd3	0.78	0.0107
	RP23-340O18.2	0.44	0.0107
	Ccdc88a	0.23	0.0107
	Slc10a1	-0.83	0.0107
	Samhd1	-0.46	0.0107
	Rangap1	0.4	0.0107
	Atp5b	0.21	0.0107
	Dmxl2	-0.51	0.0107
	Xrcc3	-0.34	0.0108
	Vps35	0.26	0.0108
	Cryab	-1.04	0.0108
	H3f3c	0.32	0.0108
	RP23-315C11.9	-0.32	0.0108
	RP23-197G3.2	0.38	0.0108
	Cnr1	-1.44	0.0108
	RP23-4P1.5	-0.6	0.0108
	Nabp2	0.44	0.0108
	Ubr2	-0.26	0.0109
	RP23-402H11.1	0.28	0.0109
	Fam175a	-0.45	0.0109
	Ssna1	0.25	0.0109
	Ttyh3	0.33	0.0109
	Pex2	0.32	0.0109
	RP24-156K15.4	-0.81	0.011
	Mfsd7b	-0.5	0.011
	Palmd	-0.76	0.011
	Hid1	-0.51	0.011
	Pcdhgb2	-1.18	0.011
	Loxl2	0.7	0.011
	Epb41	-0.32	0.011
	RP24-219A21.3	-0.79	0.011
	Zfp36	-0.36	0.011
	RP24-175C20.20	0.4	0.0111
	Nono	0.24	0.0111
	RP23-89C10.1	0.45	0.0111
	Sub1	0.29	0.0111
	RP23-103E11.8	-0.73	0.0111
	Setd1b	-0.26	0.0111
	Rbx1	0.31	0.0111
	Smarca5-ps	0.3	0.0111
	Ddx17	-0.28	0.0111
	RP24-299A7.2	-1.92	0.0111
	Diablo	0.25	0.0112
	Naif1	0.38	0.0112
	Adgrg1	-0.34	0.0112
	Hist1h3d	0.62	0.0112
	Crem	-0.44	0.0113
	Cars	-0.35	0.0113
	Gpx7	0.74	0.0113
	RP24-122D14.3	-0.62	0.0113
	Asnsd1	0.27	0.0113
	Grip1	0.51	0.0113
	Wdr35	0.44	0.0114
	Mrfap1	0.21	0.0114
	Slc25a18	-0.54	0.0114
	Dpy30	0.72	0.0114
	Hspa1a	-0.81	0.0114
	Kif21b	-0.33	0.0114
	Sugt1	0.33	0.0114
	Cks1b	0.42	0.0115
	RP23-135F22.6	-0.75	0.0115
	RP23-451H9.2	-0.74	0.0115
	Slc5a3	0.49	0.0115
	Ptpn18	-0.54	0.0115
	RP23-395P6.10	-1.61	0.0115
	Arrdc3	-0.4	0.0115
	Mrpl57	0.23	0.0116
	Zfp61	-0.53	0.0116
	Gm26786	-0.58	0.0116
	Lpar1	0.56	0.0116
	Pank3	0.24	0.0116
	Zfyve27	-0.34	0.0116
	Whrn	-0.97	0.0116
	RP23-218K6.4	-0.64	0.0116
	RP23-424A21.5	-0.32	0.0116
	Fgfbp3	1	0.0117
	Ccnd1	0.6	0.0117
	RP23-62D21.2	-0.47	0.0117
	Mroh1	-0.31	0.0117
	Shpk	-0.67	0.0117
	RP23-186B12.3	-0.41	0.0118
	Atp6v1g2	-0.72	0.0118
	Sec24a	-0.31	0.0118
	Zfp960	-0.61	0.0118
	Klhdc1	0.79	0.0118
	C1qtnf1	-0.79	0.0118
	RP24-490N11.3	-0.71	0.0118
	Sp110	-0.47	0.0118
	Copg1	-0.35	0.0118
	Mxd1	-0.28	0.0118
	Gdpd3	-0.68	0.0118
	Tnfrsf11b	1.15	0.0119
	Plk1	0.39	0.0119
	Marveld1	-0.73	0.0119
	Clec11a	0.81	0.0119
	mt-Co3	0.32	0.0119
	RP24-211P18.2	0.44	0.0119
	Map2k7	-0.33	0.0119
	Scarb2	0.51	0.0119
	RP24-326P8.4	0.62	0.012
	Cox6a1	0.31	0.0121
	Spire1	0.58	0.0121
	Ube2s	0.33	0.0121
	RP24-498F21.2	0.63	0.0121
	S100b	1.12	0.0122
	Pcdhga4	-0.76	0.0122
	Zfp606	-0.35	0.0122
	Dcaf10	0.25	0.0122
	Ccdc167	-0.33	0.0122
	Cpsf2	0.28	0.0122
	Gins3	0.57	0.0122
	Tnfrsf18	-0.55	0.0122
	RP23-291K4.3	-0.37	0.0123
	Trim30d	-1.57	0.0123
	Pex10	-0.31	0.0123
	Dqx1	-0.74	0.0123
	Nae1	-0.41	0.0123
	RP23-264J18.3	0.26	0.0123
	Arl6ip1	0.3	0.0123
	Trim43c	-0.73	0.0124
	Smim10l1	0.26	0.0124
	Sik1	-0.63	0.0124
	RP24-365C2.2	-0.41	0.0124
	Rfxank	-0.51	0.0124
	Syvn1	-0.32	0.0124
	Dmpk	-0.66	0.0124
	Slc52a2	-0.3	0.0124
	Wisp2	-1.42	0.0125
	Rnf168	0.34	0.0125
	RP23-402C17.1	0.53	0.0125
	Apc2	-0.56	0.0125
	RP23-463F22.1	0.51	0.0125
	Crlf2	-0.49	0.0125
	Ipo9	0.27	0.0125
	Coro1b	0.27	0.0126
	RP23-476A7.3	0.55	0.0126
	RP23-179D3.2	1.27	0.0126
	Tspan2	0.5	0.0126
	Ddah1	0.9	0.0127
	RP23-127O5.7	-0.91	0.0127
	Rnpepl1	-0.23	0.0127
	Cyb5d1	-0.36	0.0128
	Tapbp	-0.42	0.0128
	Socs4	0.24	0.0128
	Rad23b	0.24	0.0128
	RP23-263D5.6	0.59	0.0128
	Zfp961	-0.33	0.0128
	Zfp454	0.66	0.0128
	RP23-149L23.1	0.39	0.0129
	RP24-66D20.6	0.31	0.0129
	RP23-20L3.1	0.37	0.0129
	Gm10184	0.53	0.0129
	Als2cl	-0.38	0.0129
	Kntc1	0.6	0.0129
	RP24-314D22.1	-0.49	0.0129
	Impad1	0.26	0.0129
	AC121911.2	0.56	0.0129
	Sigmar1	0.3	0.0129
	RP23-43E21.1	-0.62	0.0129
	Dand5	-0.62	0.0129
	Dusp5	-0.53	0.013
	Pld2	-0.54	0.013
	Nktr	-0.23	0.013
	Casp3	0.28	0.013
	RP23-8J15.4	0.31	0.013
	RP23-407I6.5	-0.38	0.013
	Otud6b	0.24	0.013
	Aes	0.31	0.013
	RP23-302C16.4	0.45	0.013
	Sptbn4	0.93	0.0131
	RP24-562D16.4	-0.62	0.0131
	Med14	0.27	0.0131
	RP23-26N21.1	0.53	0.0132
	Lipt2	-0.69	0.0132
	RP24-81G10.3	-0.39	0.0132
	Hist1h2bg	0.5	0.0132
	Arhgap31	0.74	0.0132
	RP23-15J3.7	0.39	0.0133
	Txn-ps1	0.28	0.0133
	Gm16487	-0.94	0.0133
	Rdh5	-0.59	0.0133
	Adgra3	0.42	0.0133
	Ambra1	-0.25	0.0133
	Polr2h	0.52	0.0134
	Mogs	-0.27	0.0134
	RP24-230N9.2	-0.61	0.0134
	Tipin	0.37	0.0134
	Pcdhb4	0.72	0.0134
	RP23-264D16.4	0.32	0.0134
	RP23-186E14.5	-0.45	0.0134
	Adamts14	0.89	0.0135
	Rfx3	0.37	0.0135
	Acsf3	-0.39	0.0135
	CH36-200G6.4	-0.23	0.0135
	Trim46	-0.36	0.0135
	RP24-408O23.3	0.39	0.0135
	Rnf115	0.27	0.0135
	Fignl1	0.64	0.0135
	Gm26772	-0.37	0.0135
	RP23-296I6.7	-0.4	0.0136
	Cd24a	0.4	0.0136
	Itga7	-0.94	0.0136
	Sap30bpos	-0.51	0.0136
	Amn1	-0.35	0.0136
	Gjc3	-2.38	0.0136
	Naa40	0.26	0.0136
	Fbrs	-0.31	0.0136
	Med26	-0.29	0.0136
	Sytl3	-0.69	0.0136
	Whamm	-0.45	0.0137
	RP23-372N15.4	-0.29	0.0137
	Jpt2	0.51	0.0137
	Zbtb39	-0.33	0.0137
	Wfikkn1	-0.46	0.0137
	Eef1akmt1	0.5	0.0137
	Eif2b2	0.32	0.0137
	RP23-365O18.1	0.47	0.0137
	Cdkn2d	0.38	0.0138
	Dscr3	0.36	0.0138
	RP23-42I13.2	-0.88	0.0138
	Nxf1	-0.27	0.0138
	RP23-144A12.1	0.32	0.0138
	Nr1h2	-0.33	0.0138
	Ifi203	-1.23	0.0138
	RP23-153K9.2	0.33	0.0138
	Tmem183a	0.25	0.0139
	Vps8	0.32	0.0139
	Gin1	0.35	0.0139
	Mad2l1	0.39	0.0139
	Ndn	1.14	0.0139
	Dcun1d4	0.42	0.0139
	Cstb	0.41	0.0139
	Irak4	0.33	0.0139
	mt-Nd2	0.41	0.0139
	Mau2	-0.25	0.0139
	Slc6a14	0.9	0.0139
	Sh3bgrl	0.31	0.014
	Hist2h2bb	0.63	0.014
	RP23-139J21.4	0.28	0.014
	Htt	-0.23	0.014
	Mypopos	-0.6	0.014
	Vps52	-0.39	0.014
	Hist1h2ap	0.45	0.014
	Zfp948	0.32	0.0141
	Hells	0.46	0.0141
	Them5	-1.53	0.0141
	Anp32e	0.34	0.0141
	RP23-457B5.1	0.59	0.0141
	Fads6	0.5	0.0141
	RP23-118E21.9	-0.61	0.0141
	Lage3	0.3	0.0142
	Ptgs2	-1.09	0.0142
	X.165403154-166679264.1	-0.62	0.0142
	Ogfrl1	0.67	0.0142
	Gigyf1	-0.33	0.0142
	Erp44	-0.41	0.0142
	Naca	-0.37	0.0143
	RP23-100C5.11	-0.44	0.0143
	AC127594.2	-0.57	0.0143
	Mrps6	0.47	0.0143
	RP23-39F24.3	-0.32	0.0143
	Dnajc6	0.59	0.0143
	RP23-277K12.3	0.4	0.0143
	RP24-443B5.1	-0.47	0.0144
	Slc22a17	-0.35	0.0144
	RP23-352I19.1	0.47	0.0144
	Aatf	-0.44	0.0144
	RP24-347C6.4	-0.66	0.0144
	Klhl12	-0.24	0.0144
	RP24-366J14.7	-0.57	0.0145
	Brsk1	-0.83	0.0145
	RP23-253G12.9	-1.28	0.0145
	Ifi204	-1.18	0.0145
	AC145748.3	-0.9	0.0145
	Hist2h2ab	0.56	0.0145
	Irak1	-0.2	0.0145
	RP23-304H7.1	0.55	0.0145
	RP23-350B18.1	0.42	0.0145
	H2-T24	-0.51	0.0145
	RP23-408A1.4	0.52	0.0146
	Htr5b	1.36	0.0146
	Pcdhb9	0.49	0.0146
	Hmgn5	0.44	0.0146
	Edem3	0.24	0.0146
	Nucks1	0.26	0.0146
	Tmem221	-1.05	0.0146
	RP23-214I6.4	-0.83	0.0147
	RP23-217I3.7	0.51	0.0147
	RP23-186O3.5	-0.36	0.0147
	Cenpm	0.73	0.0147
	RP23-186B18.4	0.65	0.0147
	RP23-283M22.1	0.76	0.0147
	RP23-447C2.2	0.29	0.0147
	Nfxl1	-0.23	0.0148
	Casp7	0.29	0.0148
	RP23-261B5.1	-0.44	0.0148
	Smim5	-0.74	0.0148
	Runx3	-0.62	0.0148
	RP23-441L19.1	-0.48	0.0148
	Lcp1	0.43	0.0149
	Sphk1	-1.11	0.0149
	Acad9	0.37	0.0149
	H1f0	0.47	0.0149
	Dynll2	0.38	0.0149
	Trub1	-0.38	0.0149
	RP24-67F19.6	-0.82	0.015
	Mapk4	-1.24	0.015
	B2m	-1.04	0.015
	Pcdhgb4	-0.63	0.015
	RP23-8J15.7	0.34	0.015
	Snap29	0.3	0.015
	RP23-189N15.1	0.3	0.015
	RP23-60A20.1	0.43	0.015
	Ndufb8	0.3	0.015
	RP23-344H4.1	-1.31	0.0151
	9-Mar	0.33	0.0151
	Shmt2	-0.49	0.0151
	Arid3b	-0.58	0.0151
	Zdhhc23	0.64	0.0151
	Hdac6	-0.3	0.0151
	RP23-74O12.8	0.66	0.0151
	Set	0.26	0.0152
	AC126938.1	-0.29	0.0152
	RP23-431C5.1	0.4	0.0152
	RP24-531B21.3	-0.96	0.0153
	Gtf2e2	0.34	0.0153
	RP24-201D17.2	-0.69	0.0153
	Yaf2	0.35	0.0153
	RP23-184N11.2	0.3	0.0153
	Fam46a	-1.16	0.0153
	Snai2	1.07	0.0153
	RP23-40C8.1	0.52	0.0153
	Hbb-bt	0.79	0.0153
	RP24-189I2.4	-0.59	0.0153
	CH25-309J2.2	-0.56	0.0153
	Srek1	-0.21	0.0154
	RP23-173H11.3	0.65	0.0154
	RP23-456O18.2	-0.7	0.0154
	RP23-8J15.6	0.34	0.0154
	RP23-285N14.3	0.33	0.0154
	Zkscan7	-0.36	0.0154
	Rps2-ps11	-0.45	0.0155
	Zwilch	0.48	0.0155
	Ldlrad4	-0.4	0.0155
	Gm26890	-0.45	0.0155
	AC127333.1	-0.23	0.0155
	Ccnb2	0.52	0.0155
	Plpp5	-0.3	0.0155
	Perp	0.41	0.0155
	Nrg2	0.52	0.0156
	RP23-386N10.5	-1.26	0.0156
	RP23-456K21.7	0.29	0.0156
	Mkks	0.4	0.0156
	Rccd1	-0.27	0.0156
	Ubp1	-0.31	0.0156
	Gpr182	-0.81	0.0156
	Ogfr	-0.27	0.0156
	Rab36	-0.5	0.0156
	Zfp35	0.33	0.0157
	Slc44a1	0.3	0.0157
	Foxm1	0.41	0.0157
	RP23-25D18.2	-0.46	0.0157
	Hist1h1b	0.57	0.0158
	Borcs5	-0.34	0.0158
	RP24-232I9.2	0.57	0.0158
	Rpp38	0.4	0.0158
	RP24-192J22.1	-0.49	0.0158
	Fhod1	-0.33	0.0158
	RP23-314A12.2	-0.32	0.0158
	RP23-78F5.2	0.23	0.0159
	Arxes2	0.6	0.0159
	RP23-42H18.5	-0.47	0.0159
	RP24-86H7.2	0.38	0.016
	Nsd3	-0.22	0.016
	Prpf39	-0.24	0.016
	Ncor2	-0.33	0.016
	Smarcd3	-0.53	0.0161
	Serpinb6b	1.09	0.0161
	RP23-259J8.9	-0.39	0.0162
	RP24-294K15.4	-0.94	0.0162
	Syt12	-0.73	0.0162
	Nbl1	0.75	0.0162
	Coa6	0.32	0.0163
	RP24-282K24.4	-0.4	0.0163
	Knstrn	0.38	0.0163
	Hist1h3b	0.51	0.0164
	Col17a1	1.37	0.0164
	RP23-134F19.1	0.89	0.0164
	Adh5	0.33	0.0164
	RP23-173H19.3	-0.56	0.0164
	RP23-407I6.4	-0.31	0.0164
	RP23-465K20.3	0.25	0.0165
	Frem2	-2.73	0.0165
	RP23-249L6.2	0.26	0.0165
	Sptlc1	0.31	0.0166
	RP24-179L19.2	-0.44	0.0166
	Gng3	-0.8	0.0167
	Ankrd11	-0.26	0.0167
	RP23-127O4.6	-0.58	0.0167
	Kif26a	-0.85	0.0167
	Cox7a2l	0.34	0.0167
	AC140268.2	-0.49	0.0167
	RP24-62P21.1	0.24	0.0167
	Eml2	-0.68	0.0168
	RP24-117N14.1	0.53	0.0168
	Cadm1	-0.56	0.0168
	Nxpe5	0.94	0.0168
	Pcdhgb1	-0.86	0.0168
	RP23-102H7.11	-0.6	0.0168
	RP23-392O3.4	0.36	0.0169
	RP24-340J3.3	-0.32	0.0169
	Washc1	0.4	0.0169
	Ep400	-0.24	0.0169
	Atp1b1	0.48	0.0169
	Iah1	0.47	0.017
	Fcrls	0.72	0.017
	Rita1	0.41	0.0171
	Rspry1	-0.26	0.0171
	AC129078.1	0.77	0.0171
	Fkbp8	-0.21	0.0171
	Ccdc174	-0.29	0.0171
	RP23-383A10.7	-0.57	0.0172
	Memo1	0.35	0.0172
	RP23-67E6.3	0.57	0.0172
	RP24-259P13.2	-0.45	0.0172
	RP24-98A23.3	-0.47	0.0172
	RP23-359M23.2	0.21	0.0172
	Rpl37	-0.62	0.0172
	RP23-192P10.3	-0.57	0.0173
	Shox2	1.04	0.0173
	Slc6a8	-0.39	0.0173
	Gadd45b	-0.47	0.0173
	RP23-180C14.1	-0.63	0.0173
	Robo1	-1	0.0173
	Hist1h2bb	0.53	0.0173
	RP23-235I2.2	-0.68	0.0174
	Hist1h2ai	0.6	0.0174
	Zfp239	-0.42	0.0174
	Tspan3	0.57	0.0174
	RP23-233B9.7	-0.66	0.0175
	RP24-491I24.3	0.32	0.0175
	Zcchc7	-0.25	0.0175
	Exosc10	-0.58	0.0176
	Syngap1	-0.45	0.0176
	RP24-502J3.2	-0.34	0.0176
	Zfp628	-0.32	0.0176
	Jup	0.26	0.0176
	Cdk5	0.37	0.0177
	Mmachc	0.33	0.0177
	RP23-158G17.1	-0.37	0.0177
	Vill	-0.54	0.0177
	Faf1	0.25	0.0178
	Ska2	0.44	0.0178
	Gbp7	-0.85	0.0178
	RP23-27C10.2	-0.48	0.0178
	Ubtd1	0.51	0.0178
	Ppp4r1l-ps	-0.57	0.0179
	Cnih2	0.64	0.0179
	Gm16755	-0.64	0.0179
	AC114408.3	0.52	0.0179
	Rpl28	0.42	0.0179
	Calm1	0.33	0.0179
	Dnmt3l-ps1	-0.78	0.0179
	Parp16	-0.54	0.0179
	RP23-89M16.5	-0.32	0.0179
	Chd6	-0.33	0.0179
	RP23-219O14.3	0.27	0.018
	Cenpk	0.49	0.018
	Hist1h2ab	0.51	0.018
	RP23-334J9.1	0.26	0.018
	Fyn	0.39	0.018
	Rhbdl3	0.8	0.018
	RP23-191L7.7	0.44	0.018
	Elovl5	0.34	0.018
	RP24-74O18.3	-0.72	0.018
	Arhgap9	-0.72	0.018
	RP23-212M22.2	0.45	0.018
	RP23-392C14.2	-0.31	0.018
	RP24-404P10.8	-0.69	0.0181
	RP23-157D19.1	-0.91	0.0181
	Thbs4	0.76	0.0181
	Abcg2	0.69	0.0182
	Plat	-0.76	0.0182
	Taf1a	-0.4	0.0182
	Plk-ps1	0.32	0.0182
	RP23-384C18.12	-0.88	0.0182
	Sf3b5	0.23	0.0182
	RP24-423F5.4	0.31	0.0183
	Hmox2	0.37	0.0183
	Ttc14	-0.29	0.0183
	RP23-378G22.3	-0.55	0.0183
	RP23-226M2.6	-0.75	0.0184
	Atad1	0.23	0.0184
	RP23-344D21.3	0.33	0.0184
	RP24-73O16.3	-0.56	0.0184
	Pbx3	1.26	0.0184
	Tcta	-0.35	0.0185
	RP23-473M13.2	-0.58	0.0185
	Opn3	0.61	0.0185
	Ttc9	0.34	0.0185
	Nup35	0.39	0.0186
	Zfp934	0.36	0.0186
	RP24-390A22.1	-1.48	0.0186
	RP23-314N8.1	0.7	0.0186
	Evc2	1.15	0.0186
	Atg5	0.24	0.0186
	Ier3	-0.62	0.0187
	Phkg2	-0.29	0.0187
	RP24-104I20.5	-0.33	0.0187
	Ahr	-0.53	0.0187
	Slc10a5	1.19	0.0187
	Il17rb	-0.67	0.0188
	Mtch2	-0.33	0.0188
	Gyg	0.33	0.0188
	Psmb8	-0.51	0.0188
	Rnf25	-0.28	0.0188
	Vps72	-0.31	0.0188
	Arhgap28	-0.52	0.0188
	Kbtbd6	0.49	0.0188
	Gpd2	0.38	0.0189
	Inafm2	0.33	0.0189
	Ermp1	0.34	0.0189
	B3glct	0.36	0.0189
	Prkab1	-0.24	0.0189
	Bmp2k	0.46	0.0189
	Zfp382	-0.49	0.019
	Ctns	-0.37	0.019
	Ly6e	-0.45	0.019
	RP23-235E15.5	-0.39	0.019
	Zfp873	-0.46	0.019
	Matr3	0.21	0.019
	Usp14	0.22	0.019
	Dagla	-0.45	0.019
	Gpr171	-0.73	0.0191
	Prkaa1	0.28	0.0191
	Ddx19b	-0.32	0.0192
	RP23-55L3.5	0.31	0.0192
	H2-D1	-0.65	0.0192
	RP24-430K15.3	-0.4	0.0192
	RP23-163J20.4	0.45	0.0193
	Mbd2	0.32	0.0193
	Prkar1a	0.28	0.0193
	Galnt11	-0.35	0.0193
	RP24-132N9.2	-0.4	0.0193
	F13a1	0.98	0.0194
	RP23-322E20.6	-0.34	0.0194
	Ing1	0.23	0.0194
	RP23-154M23.2	0.24	0.0194
	Bmp6	1.04	0.0195
	Akap8l	-0.31	0.0195
	Rptoros	-0.69	0.0195
	RP23-355G2.4	-0.65	0.0196
	Akr1b10	-0.28	0.0196
	Ubr7	0.24	0.0196
	Entpd2	-1.16	0.0196
	Nxt1	0.35	0.0196
	Cyb5d2	-0.31	0.0197
	Mrpl27	0.39	0.0197
	Rbm25	-0.27	0.0197
	Alox5	0.61	0.0197
	Timmdc1	0.37	0.0198
	Ier2	-0.24	0.0198
	Mrpl44	0.31	0.0198
	Zranb3	0.38	0.0198
	RP23-262J12.2	-0.35	0.0198
	Zfp738	-0.28	0.0198
	RP24-77I21.3	0.27	0.0198
	Kif1a	-0.81	0.0198
	AC139131.1	0.35	0.0199
	Nsd2	0.23	0.0199
	Crcp	0.3	0.0199
	RP23-77I17.2	-0.61	0.0199
	Tor3a	-0.66	0.02
	Sec16a	-0.27	0.02
	Adamtsl4	-0.54	0.02
	Kcnh7	0.35	0.0201
	RP23-479D21.3	-0.44	0.0201
	Depdc1a	0.47	0.0201
	Zfp866	-0.23	0.0201
	Inpp5e	-0.33	0.0201
	Pex14	-0.26	0.0201
	Pskh1	-0.25	0.0201
	Eif4e	0.32	0.0201
	H2afv	0.49	0.0202
	Ophn1	-0.39	0.0202
	WI1-1003N17.1	0.3	0.0202
	Sdhd	0.23	0.0202
	Tor1aip1	-0.34	0.0202
	Swt1	-0.25	0.0202
	S1pr2	0.37	0.0202
	Car15	-0.76	0.0203
	RP23-114L12.3	-0.34	0.0203
	RP23-112E4.7	0.4	0.0203
	Nfrkb	-0.22	0.0203
	Crat	-0.45	0.0203
	Phtf1os	-0.34	0.0203
	Sec61a1	-0.2	0.0204
	Syt11	-0.7	0.0204
	Pdzd8	0.24	0.0204
	RP23-178F20.2	0.21	0.0204
	Gins4	0.27	0.0204
	Zfp945	-0.27	0.0205
	RP23-155F13.3	-0.44	0.0205
	RP23-34O23.2	0.44	0.0205
	Ftsj1	0.31	0.0205
	Lrig3	0.22	0.0206
	Kif11	0.44	0.0207
	Apol10b	1.36	0.0207
	Plch1	0.58	0.0207
	Zfp41	0.28	0.0208
	RP23-191F22.11	-0.36	0.0209
	Gatad1	0.24	0.0209
	Got2-ps1	0.22	0.0209
	F5	-0.78	0.0209
	Sema4b	-0.36	0.021
	Cbx2	0.39	0.021
	Klf16	0.34	0.021
	Frs3	-0.56	0.021
	Rest	0.31	0.021
	Ide	0.37	0.0211
	Mrps21	0.48	0.0211
	Zfp512b	-0.28	0.0211
	Fbl	-0.47	0.0211
	Fcho2	-0.22	0.0212
	RP23-297D16.2	-0.45	0.0212
	Fth1	0.62	0.0212
	RP24-176O2.1	0.38	0.0212
	Tmem254a	0.34	0.0213
	RP23-368F23.3	0.33	0.0213
	RP23-419P16.7	-0.33	0.0213
	Mapkap1	0.23	0.0213
	Zfp935	-0.31	0.0213
	Wdr83os	-0.49	0.0214
	RP23-173F16.2	0.31	0.0214
	Nat14	-0.65	0.0214
	Unc80	0.83	0.0214
	RP23-302J17.1	0.26	0.0214
	Ltk	-0.53	0.0214
	Kirrel3	-1.22	0.0215
	Rnf125	0.53	0.0215
	RP24-531M24.1	0.36	0.0215
	Rnf157	-0.41	0.0215
	Hist1h2ak	0.55	0.0216
	Plppr2	-0.66	0.0216
	RP23-161L11.6	0.49	0.0216
	RP23-91L18.4	0.28	0.0216
	Oip5	0.49	0.0216
	Ncaph2	0.27	0.0216
	Tmem121	0.75	0.0217
	Hist2h3c1	0.52	0.0217
	Hist1h3g	0.58	0.0217
	RP23-292F17.2	-0.63	0.0218
	Tubb5	0.5	0.0218
	RP23-184B11.2	0.62	0.0219
	Zfp26	-0.25	0.0219
	Dusp1	-0.68	0.0219
	Cmya5	-0.48	0.0219
	Slc35b2	0.33	0.022
	Fancc	-0.36	0.022
	RP24-364I17.1	0.25	0.022
	Map3k20	-0.43	0.022
	RP24-310M4.2	-0.52	0.022
	6-Mar	0.24	0.022
	RP23-46L5.1	-0.3	0.022
	Ndufb2	-0.31	0.022
	Agfg1	0.25	0.022
	Ifi27l2a	-1.46	0.022
	RP23-411P10.2	0.35	0.0221
	Chmp6	0.29	0.0222
	Snapc3	-0.27	0.0222
	Golga4	-0.23	0.0222
	Bri3bp	0.37	0.0222
	Tchh	-2.24	0.0222
	Apobec3	-0.61	0.0222
	Hmgb1	0.24	0.0222
	Kif2a	0.3	0.0222
	Chadl	0.81	0.0223
	Zfp839	-0.25	0.0223
	Osgin2	-1.11	0.0223
	Copz1	0.34	0.0223
	Hist1h3c	0.48	0.0223
	mt-Nd4	0.32	0.0223
	Hmgn1	0.37	0.0224
	Far1os	-0.73	0.0224
	Oxsm	0.3	0.0224
	RP23-205D7.3	0.36	0.0225
	Tnpo2	0.23	0.0225
	Fcho1	-0.9	0.0225
	Notch2	-0.25	0.0225
	Cyyr1	-0.49	0.0225
	Dguok	-0.43	0.0225
	Fbxo4	-0.54	0.0225
	Cmpk1	0.23	0.0226
	RP23-412D17.3	-0.41	0.0226
	RP23-301L9.6	0.72	0.0226
	Vps39	-0.24	0.0226
	Cdc42ep1	-0.38	0.0226
	RP23-238I12.3	0.46	0.0227
[truncated: 16,303 more rows]

## Sheet: Fig. 2B
	Heatmap top 20 most significantly downregulated genes in PyMT PCBP1−/− tumors (based on fold change KO vs WT, with p<0.001, see data Fig. 2A)
	Values are in Log2 normalized CPM
		PyMT PCBP1 +/+ (n = 5 different tumors)					PyMT PCBP1−/− (n = 6 different tumors)
	Pcbp1	8.06689	8.0809	7.77817	8.01674	7.81488	4.81306	4.47906	3.94492	5.07161	4.2838	4.26273
	Ifit3b	5.52789	4.66232	5.22343	3.2014	5.55072	2.06387	1.54832	1.3533	2.53556	2.66036	1.07008
	Rsad2	5.35832	5.01947	5.38316	3.66464	6.01285	1.55367	1.78098	2.41219	2.81454	2.79076	1.21692
	Oas2	5.44257	5.26696	5.75827	4.3028	6.62943	2.79468	2.53017	2.55841	3.43603	3.13741	1.43265
	Irf7	6.97087	6.83164	7.29968	5.32225	7.27524	4.00912	3.5118	3.6591	4.47667	4.38164	3.59364
	Ifit3	6.31593	5.4218	6.17695	3.88994	6.68086	3.31663	2.76555	2.86987	3.89919	3.38164	1.93515
	Ifit1	6.43801	6.38298	6.2287	4.43376	6.55072	3.42814	3.03375	3.11411	3.96495	3.79076	2.30712
	Isg15	4.9782	5.25626	4.82935	3.34779	5.27849	2.31663	2.05928	1.91129	2.81454	2.7177	1.16962
	Oasl1	3.98237	4.0025	3.62076	2.37288	4.13118	0.901595	0.618709	1.39282	1.26094	1.97447	-0.152312
	Oas3	3.81454	3.43452	3.72386	1.97433	4.45311	1.55367	0.133287	1.22777	1.5162	1.15135	0.350192
	Apol9b	3.74742	4.11732	4.3055	2.03846	4.61661	1.31663	1.13328	1.04135	1.73301	2.2058	0.350192
	Oasl2	6.80512	6.86373	6.92874	4.94535	7.30191	4.1817	4.00118	4.02257	4.63766	4.53837	3.45256
	Oas1g	3.66669	3.55582	3.83857	1.8003	4.04957	1.09424	0.226385	1.18337	1.55467	1.4953	0.510648
	Dhx58	3.6873	4.59598	4.18058	2.78168	4.32022	1.63856	1.89882	1.70693	1.79859	1.91034	1.54813
	Mx1	3.74742	2.43452	3.77276	2.37288	4.20842	1.55367	1.22639	1.09026	1.43602	1.45091	0.0700733
	Zfp781	2.40573	3.56741	2.40193	2.32225	2.53172	0.316632	-0.0731701	-0.11619	1.55467	-0.227163	1.16962
	Mx2	2.32911	1.30206	2.37684	1.15876	2.67715	-0.490724	-0.77361	-0.0092745	0.1141	0.843228	0.169617
	Xaf1	4.85609	5.06923	5.23045	3.34779	5.47032	2.98501	2.74995	2.84158	3.37283	3.06562	2.45255
	Ifi44	5.79568	5.6378	6.03179	4.40364	6.38214	3.68919	4.1512	3.54092	4.16472	4.12334	2.97697
	Oas1a	3.47848	3.64601	3.91027	2.58099	3.66723	1.50928	1.13328	1.3533	2.21363	1.62084	1.35019

## Sheet: Fig. 2E
	RT-qPCR data from PyMT PCBP1+/+ vs PyMT PCBP1−/− tumors
	NB: the sample on a blue background was excluded based on PCBP1's Ct values. The mouse was supposed to be PCBP1 WT but shows similar Ct than PCBP1 KO tumors.
	FOR PCBP1 EXPRESSION	PCBP1			18S			PCBP1	18S
	Genotype tumors	Ct-1	Ct-2	Ct-3	Ct-1	Ct-2	Ct-3	Mean Ct	Mean Ct	dCt1	dCt2	dCt3	Average dCt	Average dCT PYMT PCBP1 WT	FC	FC PyMT PCBP1 WT average	FC PyMT PCBP1 KO average	SD WT	SEM WT	SD E1KO	SEM KO	2-tailed unpaired T.TEST	FC WT tumors	FC KO tumors
	PyMT PCBP1−/−	32.216	31.6347	31.3737	15.5217	15.6182	15.4306	31.7415	15.5235	16.6944	16.0164	15.9431	16.218	13.0909	0.11446	1.09311	0.114289	0.499154	0.101889	0.0688166	0.0140471	4.84149e-12	1.06648	0.11446
		32.364	31.6928	32.7429	15.1883	15.003	14.9808	32.2665	15.0574	17.1757	16.6898	17.7621	17.2092		0.0575795								1.52134	0.0575795
		32.2067	32.213	31.5385	14.9016	14.9209	14.7187	31.9861	14.8471	17.3051	17.2921	16.8198	17.139		0.0604495								1.02681	0.0604495
		31.5096	31.8632	31.5274	15.9774	15.6947	15.9301	31.6334	15.8674	15.5322	16.1685	15.5973	15.766		0.156571								0.768695	0.156571
	PyMT PCBP1+/+	28.7878	29.12	28.9067	15.8553	16.0176	15.9476	28.9382	15.9402	12.9325	13.1024	12.9592	12.998		1.06648								0.779945	0.100143
		28.1414	27.9442	28.0323	15.7653	15.4293	15.4667	28.0393	15.5537	12.3762	12.5149	12.5656	12.4855		1.52134								1.39436	0.0904791
		28.4858	28.5721	28.4094	15.3849	15.553	15.3712	28.4891	15.4364	13.1008	13.0191	13.0382	13.0527		1.02681								1.03895	0.104698
		29.2621	29.3341	29.445	15.9628	15.6563	16.0108	29.3471	15.8767	13.2992	13.6778	13.4342	13.4704		0.768695								0.675185	0.117188
		29.2615	29.533	29.3033	15.9299	15.9818	15.8377	29.3659	15.9165	13.3316	13.5512	13.4656	13.4494		0.779945								2.43112	0.0478678
	PyMT PCBP1−/−	31.5466	31.5127	32.2841	15.3834	15.1911	15.5366	31.7811	15.3704	16.1632	16.3216	16.7475	16.4107		0.100143								2.11176	0.0792001
		31.9238	31.7432	31.7044	15.2554	15.2938	15.1507	31.7905	15.2333	16.6684	16.4494	16.5537	16.5571		0.0904791								0.583097	0.17822
		32.1778	31.7787	32.083	15.6921	15.7528	15.5548	32.0132	15.6666	16.4857	16.0259	16.5282	16.3466		0.104698								0.534164	0.180158
		31.5026	32.1398	31.5086	15.7368	15.4249	15.4373	31.717	15.533	15.7657	16.7149	16.0713	16.184		0.117188								0.640107	0.378421
		32.7256	34.3548	33.5823	16.1324	16.0902	16.0131	33.5542	16.0786	16.5932	18.2646	17.5692	17.4757		0.0478678								1.92492	0.0499346
		32.2515	32.7776	32.5927	15.9103	15.6052	15.8586	32.5406	15.7914	16.3411	17.1724	16.7341	16.7492		0.0792001								1.12498	0.135377
		31.075	30.9384	30.893	15.4002	15.4224	15.3463	30.9688	15.3897	15.6747	15.516	15.5467	15.5791		0.17822								1.08656	0.138675
		31.5824	31.5001	31.6991	16.2123	15.9464	15.9323	31.5939	16.0303	15.3701	15.5538	15.7668	15.5635		0.180158								1.03617	0.115436
		28.7456	28.9601	28.983	14.3382	14.5198	14.3523	28.8962	14.4034	14.4074	14.4403	14.6308	14.4928		0.378421								0.772052	0.109972
		31.9128	32.2814	32.5918	14.9587	14.6128	14.9705	32.262	14.8473	16.9541	17.6686	17.6213	17.4147		0.0499346								0.889738	0.0753291
		31.2153	31.7384	31.4029	15.5503	15.5132	15.3656	31.4522	15.4764	15.665	16.2252	16.0372	15.9758		0.135377								1.4399	0.130842
	PyMT PCBP1+/+	28.2971	28.4225	28.2511	15.7161	15.8314	15.5893	28.3236	15.7123	12.581	12.5911	12.6618	12.6113		1.39436								0.782302	0.134987
		27.529	27.2541	27.3386	14.4428	14.2823	14.2892	27.3739	14.3381	13.0861	12.9717	13.0494	13.0357		1.03895								0.994515	0.0711986
		28.6815	28.6519	28.7666	15.0432	15.0696	15.0146	28.7	15.0425	13.6383	13.5823	13.752	13.6575		0.675185								0.4649	0.0395036
		31.979	31.9335	31.9973	15.5027	15.5029	15.4579	31.9699	15.4878	16.4763	16.4306	16.5394	16.4821		0.095309								1.14649	0.076257
		28.0999	28.079	27.9732	16.0309	15.7417	16.9517	28.0507	16.2414	12.069	12.3373	11.0215	11.8093		2.43112
		27.5767	27.7303	27.6318	15.6261	15.7094	15.5661	27.6463	15.6338	11.9506	12.021	12.0657	12.0124		2.11176
		28.7965	29.117	29.1005	15.0413	14.7651	15.6004	29.0047	15.1356	13.7551	14.3519	13.5001	13.8691		0.583097
		29.4806	29.2061	29.2973	15.2915	15.3845	15.3215	29.328	15.3325	14.1891	13.8217	13.9758	13.9955		0.534164
		29.1424	28.844	29.0163	15.4358	15.1186	15.2448	29.0009	15.2664	13.7066	13.7254	13.7715	13.7345		0.640107
	PyMT PCBP1−/−	31.3485	31.596	31.4308	15.5506	15.6218	15.3796	31.4585	15.5174	15.7979	15.9742	16.0511	15.9411		0.138675
		31.3476	30.7763	31.3635	15.0764	14.6633	15.1307	31.1625	14.9568	16.2712	16.1131	16.2328	16.2057		0.115436
		PCBP1			18S			PCBP1	18S
	Genotype tumors	Ct-1	Ct-2	Ct-3	Ct-1	Ct-2	Ct-3	Mean Ct	Mean Ct	dCt1	dCt2	dCt3	Average dCt	Average dCT PYMT PCBP1 WT	FC
	PyMT PCBP1+/+	25.4201	25.1572	25.154	19.203	19.2752	19.1175	25.2437	19.1985	6.21711	5.88199	6.03649	6.0452	6.99	1.92492
		24.9873	24.9268	24.9583	18.1817	18.0255	18.205	24.9575	18.1374	6.80563	6.9013	6.75336	6.8201		1.12498
		25.2642	25.3117	25.4139	18.529	18.3932	18.457	25.3299	18.4597	6.73526	6.91854	6.95686	6.87022		1.08656
		25.1264	25.2247	25.1041	18.1001	18.2798	18.2591	25.1517	18.213	7.02632	6.94483	6.84504	6.93873		1.03617
		25.3189	25.2309	25.3608	17.9785	18.0471	17.7953	25.3035	17.9403	7.34035	7.18381	7.56552	7.36323		0.772052
		25.0613	25.0186	25.0583	17.8692	17.949	17.8444	25.0461	17.8875	7.19209	7.06959	7.21396	7.15854		0.889738
		24.6989	24.7131	24.6938	18.2313	18.2118	18.2705	24.7019	18.2379	6.46757	6.50125	6.42326	6.46403		1.4399
		25.0019	24.8227	25.0963	17.6815	17.5323	17.6746	24.9737	17.6295	7.32045	7.29042	7.42173	7.3442		0.782302
		25.6359	25.5063	25.4646	18.2611	19.0611	18.2909	25.5356	18.5377	7.37485	6.44521	7.17373	6.99793		0.994515
		26.5082	26.3697	26.2975	18.6052	17.9509	18.3342	26.3918	18.2968	7.90292	8.41875	7.96334	8.095		0.4649
	PyMT PCBP1−/−	28.3134	28.2345	28.3939	18.2004	18.1112	18.1057	28.3139	18.1391	10.1129	10.1232	10.2882	10.1748		0.109972
		29.1766	28.5847	28.6118	18.017	18.0454	18.1486	28.791	18.0704	11.1596	10.5392	10.4631	10.7206		0.0753291
		28.2543	28.0899	28.2531	18.2154	18.4051	18.2046	28.1991	18.275	10.0389	9.68488	10.0485	9.92409		0.130842
		28.0843	27.7762	27.7258	17.9539	18.0077	17.9874	27.8621	17.983	10.1304	9.76844	9.73848	9.87911		0.134987
	PyMT PCBP1+/+	25.1202	24.9862	25.1288	18.4333	18.1885	18.2351	25.0784	18.2856	6.68684	6.79778	6.89371	6.79278		1.14649
	PyMT PCBP1−/−	28.8918	29.1704	29.1867	18.3164	18.19	18.3365	29.083	18.281	10.5755	10.9804	10.8501	10.802		0.0711986
		29.5368	29.3731	29.434	17.7917	17.8045	17.7921	29.448	17.7961	11.7451	11.5686	11.6419	11.6519		0.0395036
		28.8789	29.0647	28.8138	18.2301	18.147	18.2714	28.9191	18.2161	10.6489	10.9177	10.5424	10.703		0.076257
	FOR ISG15 EXPRESSION	ISG15			18S			ISG15	18S
	Genotype tumors	Ct-1	Ct-2	Ct-3	Ct-1	Ct-2	Ct-3	Mean Ct	Mean Ct	dCt1	dCt2	dCt3	Average dCt	Average dCT PYMT PCBP1 WT	FC	FC PyMT PCBP1 WT average	FC PyMT PCBP1 KO average	SD WT	SEM WT	SD E1KO	SEM KO	2-tailed unpaired T.TEST	FC WT tumors	FC KO tumors
	PyMT PCBP1−/−	28.3491	28.1993	28.25	15.5217	15.6182	15.4306	28.2662	15.5235	12.8275	12.5811	12.8194	12.7427	10.7627	0.253494	1.37999	0.28898	1.42018	0.289894	0.108914	0.0222319	0.000489691	2.64981	0.253494
		28.5514	28.4882	28.7112	15.1883	15.003	14.9808	28.5836	15.0574	13.363	13.4852	13.7304	13.5262		0.147262								2.83891	0.147262
		27.8788	27.6498	27.7366	14.9016	14.9209	14.7187	27.755	14.8471	12.9772	12.7289	13.0178	12.908		0.22605								1.5174	0.22605
		29.1254	29.0564	29.1517	15.9774	15.6947	15.9301	29.1112	15.8674	13.148	13.3617	13.2216	13.2437		0.179111								0.236869	0.179111
	PyMT PCBP1+/+	25.3286	25.3792	25.183	15.8553	16.0176	15.9476	25.2969	15.9402	9.47326	9.36165	9.23545	9.35679		2.64981								1.16091	0.363457
		24.8973	24.6629	24.873	15.7653	15.4293	15.4667	24.8111	15.5537	9.13208	9.23361	9.40633	9.25734		2.83891								0.462725	0.161712
		25.6	25.7049	25.4874	15.3849	15.553	15.3712	25.5974	15.4364	10.215	10.1519	10.1162	10.1611		1.5174								0.635356	0.309396
		28.9701	28.4422	28.7393	15.9628	15.6563	16.0108	28.7172	15.8767	13.0073	12.7859	12.7284	12.8405		0.236869								0.371716	0.368718
		26.6033	26.376	26.4124	15.9299	15.9818	15.8377	26.4639	15.9165	10.6734	10.3942	10.5747	10.5474		1.16091								6.94613	0.19238
	PyMT PCBP1−/−	27.7664	27.6085	27.4048	15.3834	15.1911	15.5366	27.5932	15.3704	12.383	12.4174	11.8681	12.2228		0.363457								0.895773	0.184072
		28.5514	28.7411	28.5811	15.2554	15.2938	15.1507	28.6245	15.2333	13.296	13.4472	13.4303	13.3912		0.161712								0.689343	0.280861
		28.2152	27.967	28.183	15.6921	15.7528	15.5548	28.1218	15.6666	12.5231	12.2142	12.6282	12.4552		0.309396								0.771748	0.349222
		27.8772	27.616	27.7121	15.7368	15.4249	15.4373	27.7351	15.533	12.1404	12.1911	12.2748	12.2021		0.368718								1.27857	0.203313
		29.1892	29.2438	29.2762	16.1052	16.1761	16.0059	29.2364	16.0939	13.084	13.0677	13.2702	13.1407		0.19238								3.41034	0.122397
		29.3073	28.9351	29.3579	16.4266	15.6278	15.9329	29.2001	15.8468	12.8807	13.3073	13.425	13.2043		0.184072								0.84204	0.524965
		27.9879	28.1699	27.9202	15.5167	15.2602	15.5168	28.026	15.477	12.4712	12.9097	12.4034	12.5948		0.280861								0.450234	0.31488
		28.3339	28.2267	28.3718	16.2123	15.9464	15.9323	28.3108	16.0303	12.1216	12.2803	12.4394	12.2805		0.349222								0.932485	0.269871
		27.6015	27.4888	27.5213	14.5653	14.3432	14.5204	27.5372	14.5226	13.0362	13.1456	13.0009	13.0609		0.203313								0.761599	0.410972
		28.8238	28.5474	28.55	14.9587	14.6128	14.9705	28.6404	14.8473	13.8651	13.9346	13.5795	13.793		0.122397								0.941194	0.263318
		27.2192	27.0854	27.2017	15.5503	15.5132	15.3656	27.1688	15.4764	11.6689	11.5722	11.8361	11.6924		0.524965								1.39957	0.523711
	PyMT PCBP1+/+	27.598	27.7258	27.4365	15.7161	15.8314	15.5893	27.5868	15.7123	11.8819	11.8944	11.8471	11.8745		0.462725								0.908539	0.22761
		25.861	25.6826	25.7219	14.4428	14.2823	14.2892	25.7552	14.3381	11.4182	11.4002	11.4327	11.417		0.635356								1.03613	0.32515
		27.2273	27.26	27.2114	15.0432	15.0696	15.0146	27.2329	15.0425	12.184	12.1903	12.1968	12.1904		0.371716								0.774309	0.407207
		30.5046	30.3173	29.6861	15.5027	15.5029	15.4579	30.1693	15.4878	15.0019	14.8144	14.2282	14.6815		0.0661172								1.20801	0.326397
		24.2307	24.1901	24.203	16.0309	15.7417	16.9517	24.2079	16.2414	8.19975	8.4484	7.25126	7.96647		6.94613
		26.5914	26.6825	26.3921	15.6261	15.7094	15.5661	26.5553	15.6338	10.9653	10.9731	10.826	10.9215		0.895773
		26.4509	26.3924	26.4616	15.0413	14.7651	15.6004	26.435	15.1356	11.4096	11.6273	10.8613	11.2994		0.689343
		26.3735	26.5559	26.4775	15.2915	15.3845	15.3215	26.469	15.3325	11.082	11.1714	11.1561	11.1365		0.771748
		25.8259	25.6285	25.5693	15.4358	15.1186	15.2448	25.6746	15.2664	10.3901	10.5099	10.3245	10.4081		1.27857
	PyMT PCBP1−/−	28.0827	27.9583	27.8005	15.5506	15.6218	15.3796	27.9472	15.5174	12.5321	12.3365	12.4208	12.4298		0.31488
		27.7204	27.5729	27.5341	15.0764	14.6633	15.1307	27.6091	14.9568	12.644	12.9096	12.4034	12.6523		0.269871
		ISG15			18S			ISG15	18S
	Genotype tumors	Ct-1	Ct-2	Ct-3	Ct-1	Ct-2	Ct-3	Mean Ct	Mean Ct	dCt1	dCt2	dCt3	Average dCt	Average dCT PYMT PCBP1 WT	FC
	PyMT PCBP1+/+	23.5806	23.7159	23.8355	19.203	19.2752	19.1175	23.7107	19.1985	4.37766	4.44074	4.71799	4.51213	6.28204	3.41034
		24.6088	24.5876	24.8061	18.1817	18.0255	18.205	24.6675	18.1374	6.4271	6.56204	6.6011	6.53008		0.84204
		25.8495	25.8329	25.9967	18.529	18.3932	18.457	25.893	18.4597	7.32052	7.43975	7.53963	7.4333		0.450234
		24.7642	24.5412	24.4823	18.1001	18.2798	18.2591	24.5959	18.213	6.66407	6.26137	6.22323	6.38289		0.932485
		24.4972	24.5075	24.841	17.9785	18.0471	17.7953	24.6152	17.9403	6.51866	6.46043	7.04574	6.67494		0.761599
		24.1988	24.3254	24.2468	17.8692	17.949	17.8444	24.257	17.8875	6.3296	6.37642	6.40242	6.36948		0.941194
		24.0737	23.9344	24.0968	18.2313	18.2118	18.2705	24.035	18.2379	5.84235	5.72252	5.82632	5.79706		1.39957
		23.962	24.0483	24.1393	17.6815	17.5323	17.6746	24.0499	17.6295	6.28053	6.516	6.46474	6.42042		0.908539
		24.7359	24.889	24.6807	18.2611	19.0611	18.2909	24.7685	18.5377	6.47481	5.82789	6.38979	6.23083		1.03613
		24.8763	25.0377	24.9296	18.6052	17.9509	18.3342	24.9479	18.2968	6.27103	7.08676	6.59541	6.65106		0.774309
	PyMT PCBP1−/−	25.7291	25.6174	25.7657	18.2004	18.1112	18.1057	25.7041	18.1391	7.52868	7.50619	7.65993	7.56493		0.410972
		26.434	26.1444	26.2543	18.017	18.0454	18.1486	26.2775	18.0704	8.41695	8.09892	8.10563	8.20717		0.263318
		25.4618	25.3089	25.6999	18.2154	18.4051	18.2046	25.4902	18.275	7.24641	6.90385	7.49535	7.2152		0.523711
		26.4293	26.3955	26.3764	17.9539	18.0077	17.9874	26.4004	17.983	8.47544	8.38773	8.38905	8.41741		0.22761
	PyMT PCBP1+/+		24.0127	24.4297	18.4333	18.1885	18.2351	24.2212	18.2856		5.82424	6.19458	6.00941		1.20801
	PyMT PCBP1−/−	26.0809	26.2209	26.2496	18.3164	18.19	18.3365	26.1838	18.281	7.76455	8.03092	7.91313	7.90287		0.32515
		25.3961	25.454	25.2729	17.7917	17.8045	17.7921	25.3743	17.7961	7.60431	7.64951	7.48081	7.57821		0.407207
		26.0834	26.0382	26.2188	18.2301	18.147	18.2714	26.1135	18.2161	7.85337	7.89126	7.9474	7.89734		0.326397
	FOR IRF7 EXPRESSION	IRF7			18S			IRF7	18S
	Genotype tumors	Ct-1	Ct-2	Ct-3	Ct-1	Ct-2	Ct-3	Mean Ct	Mean Ct	dCt1	dCt2	dCt3	Average dCt	Average dCT PYMT PCBP1 WT	FC	FC PyMT PCBP1 WT average	FC PyMT PCBP1 KO average	SD WT	SEM WT	SD E1KO	SEM KO	2-tailed unpaired T.TEST	FC WT tumors	FC KO tumors
	PyMT PCBP1−/−	32.6613	32.356	32.105	15.5217	15.6182	15.4306	32.3741	15.5235	17.1397	16.7377	16.6744	16.8506	14.0795	0.146491	1.23713	0.279971	0.972869	0.198586	0.221964	0.0453082	2.39449e-05	1.39783	0.146491
		33.6077	33.0879	32.6561	15.1883	15.003	14.9808	33.1172	15.0574	18.4193	18.085	17.6753	18.0599		0.0633564								1.00183	0.0633564
		32.1799	32.358	31.0526	14.9016	14.9209	14.7187	31.8635	14.8471	17.2783	17.4371	16.3339	17.0164		0.130585								1.55901	0.130585
		32.5239	33.4403	32.815	15.9774	15.6947	15.9301	32.9264	15.8674	16.5465	17.7456	16.8849	17.059		0.12679								0.233463	0.12679
	PyMT PCBP1+/+	29.605	29.4365	29.5679	15.8553	16.0176	15.9476	29.5365	15.9402	13.7497	13.4189	13.6203	13.5963		1.39783								1.19922	0.248056
		29.8905	29.5996	29.4017	15.7653	15.4293	15.4667	29.6306	15.5537	14.1252	14.1703	13.9351	14.0769		1.00183								0.290699	0.129847
		28.8278	28.91	28.888	15.3849	15.553	15.3712	28.8752	15.4364	13.4428	13.357	13.5168	13.4389		1.55901								0.521789	0.406622
		31.7547	32.0535	32.3565	15.9628	15.6563	16.0108	32.0549	15.8767	15.7919	16.3972	16.3456	16.1782		0.233463								0.579207	0.222799
		29.4048	29.9229	29.874	15.9299	15.9818	15.8377	29.7339	15.9165	13.4749	13.9411	14.0363	13.8174		1.19922								4.41043	0.0709008
	PyMT PCBP1−/−	31.4903	31.1889	31.7043	15.3834	15.1911	15.5366	31.4612	15.3704	16.1068	15.9978	16.1677	16.0908		0.248056								2.09821	0.08588
		32.408	32.7118	31.6541	15.2554	15.2938	15.1507	32.258	15.2333	17.1526	17.4179	16.5034	17.0246		0.129847								0.485169	0.15564
		31.4298	30.8461	30.8571	15.6921	15.7528	15.5548	31.0443	15.6666	15.7377	15.0933	15.3023	15.3777		0.406622								0.91277	0.81898
		31.8012	31.6133	31.9215	15.7368	15.4249	15.4373	31.7787	15.533	16.0644	16.1884	16.4842	16.2457		0.222799								1.44872	0.292377
		33.6255	34.2824	34.072	16.1052	16.1761	16.0059	33.9933	16.0958	17.5203	18.1063	18.0661	17.8976		0.0709008								3.32225	0.0705727
		33.962	32.9493	33.939	16.4266	15.6278	15.9329	33.6168	15.9958	17.5355	17.3215	18.0061	17.621		0.08588								0.758593	0.0812657
		32.1112	32.3024	32.1699	15.5167	15.2602	15.5168	32.1945	15.4313	16.5944	17.0422	16.6531	16.7632		0.15564								0.214865	0.206879
		30.2697	30.468	30.4561	16.2123	15.9464	15.9323	30.3979	16.0303	14.0575	14.5216	14.5237	14.3676		0.81898								0.982388	0.2448
		30.3187	30.1537	30.5173	14.5653	14.3432	14.5204	30.3299	14.4763	15.7534	15.8105	15.9969	15.8536		0.292377								1.95383	0.370481
		32.8938	33.0163	32.3446	14.9587	14.6128	14.9705	32.7516	14.8473	17.9351	18.4035	17.3742	17.9042		0.0705727								1.43621	0.342485
		33.7071	32.8134	33.0107	15.5503	15.5132	15.3656	33.1771	15.4764	18.1568	17.3002	17.6451	17.7007		0.0812657								1.63335	0.553389
	PyMT PCBP1+/+	31.6462	32.018	31.0585	15.7161	15.8314	15.5893	31.5742	15.7123	15.9301	16.1865	15.4691	15.8619		0.290699								0.74751	0.631401
		29.2002	29.4766	29.3915	14.4428	14.2823	14.2892	29.3561	14.3381	14.7574	15.1943	15.1023	15.018		0.521789								1.07032	0.811681
		29.7743	29.9134	30.0418	15.0432	15.0696	15.0146	29.9098	15.0425	14.7311	14.8438	15.0272	14.8674		0.579207								0.683661	0.19109
		32.2786	32.5917	32.3803	15.5027	15.5029	15.4579	32.4169	15.4878	16.776	17.0888	16.9225	16.9291		0.138738								0.749815	0.316927
		28.3127	28.063	28.1644	16.0309	15.7417	16.9517	28.18	16.2414	12.2818	12.3213	11.2127	11.9386		4.41043
		28.7016	28.6007	28.6303	15.6261	15.7094	15.5661	28.6442	15.6338	13.0755	12.8913	13.0642	13.0103		2.09821
		30.512	30.1909	30.0727	15.0413	14.7651	15.6004	30.2585	15.1356	15.4707	15.4258	14.4723	15.1229		0.485169
		29.2012	29.8036	29.6261	15.2915	15.3845	15.3215	29.5437	15.3325	13.9097	14.4192	14.3047	14.2112		0.91277
		28.8292	28.76	28.8442	15.4358	15.1186	15.2448	28.8111	15.2664	13.3935	13.6414	13.5993	13.5447		1.44872
	PyMT PCBP1−/−	31.5911	32.0155	32.0034	15.5506	15.6218	15.3796	31.87	15.5174	16.0405	16.3937	16.6238	16.3526		0.206879
		31.0531	30.6545	31.4922	15.0764	14.6633	15.1307	31.0666	14.9568	15.9767	15.9912	16.3615	16.1098		0.2448
		ISG15			18S			ISG15	18S
	Genotype tumors	Ct-1	Ct-2	Ct-3	Ct-1	Ct-2	Ct-3	Mean Ct	Mean Ct	dCt1	dCt2	dCt3	Average dCt	Average dCT PYMT PCBP1 WT	FC
	PyMT PCBP1+/+	26.2138	26.2621	25.9235	19.203	19.2752	19.1175	26.1331	19.1985	7.01085	6.98692	6.80596	6.93458	8.66674	3.32225
		27.2566	26.923	27.4287	18.1817	18.0255	18.205	27.2028	18.1374	9.07487	8.89743	9.22373	9.06534		0.758593
		29.4951	29.3649	29.1749	18.529	18.3932	18.457	29.345	18.4597	10.9661	10.9717	10.7179	10.8852		0.214865
		27.146	26.6801	26.8901	18.1001	18.2798	18.2591	26.9054	18.213	9.04592	8.40022	8.63099	8.69238		0.982388
		25.4275	25.5608	25.934	17.9785	18.0471	17.7953	25.6407	17.9403	7.44895	7.5137	8.13866	7.70044		1.95383
		26.0415	26.1693	25.8852	17.8692	17.949	17.8444	26.032	17.8875	8.17226	8.22036	8.0408	8.14447		1.43621
		26.2503	26.1415	26.1987	18.2313	18.2118	18.2705	26.1968	18.2379	8.01894	7.92962	7.92816	7.9589		1.63335
		26.7272	26.4157	27.0052	17.6815	17.5323	17.6746	26.716	17.6295	9.04567	8.8834	9.33066	9.08658		0.74751
		27.1996	27.0036	27.1159	18.2611	19.0611	18.2909	27.1064	18.5377	8.93857	7.94256	8.82499	8.56871		1.07032
		27.3934	27.571	27.5722	18.6052	17.9509	18.3342	27.5122	18.2968	8.78812	9.62005	9.23798	9.21539		0.683661
	PyMT PCBP1−/−	28.4286	28.0795	28.2071	18.2004	18.1112	18.1057	28.2384	18.1391	10.2282	9.96825	10.1014	10.0993		0.370481
		28.4965	28.1131	28.2394	18.017	18.0454	18.1486	28.283	18.0704	10.4795	10.0677	10.0907	10.2126		0.342485
		27.8467	27.9365	27.6029	18.2154	18.4051	18.2046	27.7954	18.275	9.63127	9.53148	9.39837	9.52038		0.553389
		27.1884	27.3438	27.4072	17.9539	18.0077	17.9874	27.3131	17.983	9.23449	9.33604	9.41981	9.33011		0.631401
	PyMT PCBP1+/+	27.3677	27.1848	27.5507	18.4333	18.1885	18.2351	27.3678	18.2856	8.93442	8.99639	9.31559	9.08213		0.749815
	PyMT PCBP1−/−	27.197	27.183	27.3661	18.3164	18.19	18.3365	27.2487	18.281	8.8806	8.99305	9.02962	8.96776		0.811681
		27.9033	30.63	28.0184	17.7917	17.8045	17.7921	28.8505	17.7961	10.1115	12.8255	10.2262	11.0544		0.19109
		28.9585	28.2212	28.4423	18.2301	18.147	18.2714	28.5407	18.2161	10.7284	10.0742	10.171	10.3245		0.316927
	FOR BST2 EXPRESSION	BST2			18S			BST2	18S
	Genotype tumors	Ct-1	Ct-2	Ct-3	Ct-1	Ct-2	Ct-3	Mean Ct	Mean Ct	dCt1	dCt2	dCt3	Average dCt	Average dCT PYMT PCBP1 WT	FC	FC PyMT PCBP1 WT average	FC PyMT PCBP1 KO average	SD WT	SEM WT	SD E1KO	SEM KO	2-tailed unpaired T.TEST	FC WT tumors	FC KO tumors
	PyMT PCBP1+/+	26.2025	26.0532	25.7295	15.7807	15.8705	15.5788	25.9951	15.7433	10.4218	10.1828	10.1507	10.2518	9.47619	0.584146	1.4324	0.311315	1.55126	0.430241	0.102597	0.0248835	0.0057928	0.584146	0.280704
		25.3549	25.1428	25.2654	14.5161	14.2786	14.284	25.2544	14.3596	10.8387	10.8642	10.9814	10.8948		0.374074								0.374074	0.25723
		25.6659	25.9339	25.7326	15.159	15.2143	15.0997	25.7775	15.1576	10.5069	10.7196	10.633	10.6198		0.452616								0.452616	0.176899
		29.9462	30.1168	29.4165	15.5532	15.6199	15.519	29.8265	15.564	14.393	14.4968	13.8975	14.2624		0.0362407								6.00768	0.31299
		23.2868	22.9867	23.103	16.2842	15.8405	16.5837	23.1255	16.2361	7.00264	7.14615	6.51935	6.88938		6.00768								0.998682	0.459284
		25.026	25.1688	25.1374	15.7865	15.6102	15.5012	25.1107	15.6326	9.23944	9.55854	9.63628	9.47809		0.998682								0.550541	0.268713
		25.3315	25.4137	25.3066	15.2573	15.0548	14.7279	25.3506	15.0133	10.0742	10.3589	10.5787	10.3373		0.550541								1.79192	0.254005
		24.6708	24.5831	24.6887	16.1622	15.8478	16.0284	24.6475	16.0128	8.50856	8.73523	8.66025	8.63468		1.79192								2.92348	0.401107
		23.3815	23.5385	23.3892	15.4079	15.6551	15.4608	23.4364	15.5079	7.97363	7.8834	7.92846	7.9285		2.92348								1.62264	0.227552
		24.52	24.3595	24.5177	15.845	15.4977	15.7208	24.4657	15.6879	8.67493	8.86172	8.79689	8.77784		1.62264								0.443297	0.345525
		26.6935	26.9937	26.3979	16.1293	16.1067	15.8995	26.695	16.0452	10.5642	10.887	10.4984	10.6498		0.443297								0.971398	0.250676
		25.5605	25.3778	25.5176	16.082	15.9542	15.8656	25.4853	15.9672	9.47852	9.42359	9.65204	9.51805		0.971398								0.691586	0.162421
		25.2412	25.2123	25.3186	15.3568	15.1438	15.2468	25.2573	15.2491	9.88433	10.0685	10.0718	10.0082		0.691586								1.20917	0.276326
		24.3913	24.3288	24.3373	15.1602	15.2139	15.0768	24.3525	15.1503	9.23112	9.11492	9.26045	9.20216		1.20917									0.38967
	PyMT PCBP1−/−	26.7097	26.7186	26.721	15.3244	15.5118	15.386	26.7165	15.4074	11.3853	11.2068	11.335	11.3091		0.280704									0.275528
		26.9259	27.0731	26.8421	15.6076	15.4051	15.5232	26.947	15.512	11.3183	11.668	11.3189	11.4351		0.25723									0.56035
		26.9986	27.0416	27.2673	15.1041	15.2405	15.0373	27.1025	15.1273	11.8945	11.8011	12.23	11.9752		0.176899									0.393373
		26.8693	26.6958	26.7905	15.8863	15.3372	15.6761	26.7852	15.6332	10.983	11.3586	11.1144	11.152		0.31299
		26.7614	26.7084	26.6136	16.1052	16.1761	16.0059	26.6945	16.0958	10.6562	10.5323	10.6077	10.5987		0.459284
		27.5388	27.1732	27.3913	16.4266	15.6278	15.9329	27.3678	15.9958	11.1123	11.5454	11.4584	11.372		0.268713
		26.2892	26.361	26.1408	14.7762	14.9724	14.6825	26.2636	14.8104	11.5129	11.3886	11.4583	11.4533		0.254005
		26.2867	26.1244	26.2652	15.5167	15.2602	15.5168	26.2254	15.4313	10.7699	10.8642	10.7483	10.7941		0.401107
		27.3678	27.4858	27.2847	15.8085	15.8795	15.6147	27.3795	15.7675	11.5593	11.6064	11.67	11.6119		0.227552
		26.2463	26.2168	26.232	15.2978	15.2071	15.1622	26.2317	15.2224	10.9485	11.0097	11.0698	11.0093		0.345525
		25.8475	26.004	25.9943	14.5653	14.3432	14.5204	25.9486	14.4763	11.2822	11.6608	11.4739	11.4723		0.250676
		27.0649	27.0111	27.0455	14.9646	14.9804	14.8813	27.0405	14.9421	12.1003	12.0307	12.1642	12.0984		0.162421
		26.6868	26.3018	26.4003	15.2203	15.0428	15.1305	26.4629	15.1312	11.4665	11.259	11.2698	11.3317		0.276326
		26.2011	26.2643	26.2266	15.3077	15.4537	15.4229	26.2306	15.3948	10.8934	10.8106	10.8036	10.8359		0.38967
		26.7958	26.6534	26.9988	15.5703	15.3483	15.5216	26.816	15.4801	11.2255	11.305	11.4772	11.3359		0.275528
		26.3821	26.0456	26.1602	16.0053	15.6584	15.9889	26.196	15.8842	10.3768	10.3873	10.1713	10.3118		0.56035
		26.0265	25.8282	25.5858	15.023	15.0601	14.8907	25.8135	14.9913	11.0034	10.7681	10.6951	10.8222		0.393373
	FOR RSAD2 EXPRESSION	RSAD2			18S			RSAD2	18S
	Genotype tumors	Ct-1	Ct-2	Ct-3	Ct-1	Ct-2	Ct-3	Mean Ct	Mean Ct	dCt1	dCt2	dCt3	Average dCt	Average dCT PYMT PCBP1 WT	FC	FC PyMT PCBP1 WT average	FC PyMT PCBP1 KO average	SD WT	SEM WT	SD E1KO	SEM KO	2-tailed unpaired T.TEST	FC WT tumors	FC KO tumors
	PyMT PCBP1+/+	27.665	28.177	27.9269	15.8553	16.0176	15.9476	27.923	15.9402	11.8097	12.1594	11.9793	11.9828	12.9121	1.90438	1.42295	0.339322	1.16512	0.323146	0.185205	0.0449188	0.000730696	1.90438	0.120274
		27.4383	27.1339	27.3788	15.7653	15.4293	15.4667	27.317	15.5537	11.6731	11.7046	11.9121	11.7633		2.21741								2.21741	0.0818727
		27.3633	27.6437	27.2359	15.3849	15.553	15.3712	27.4143	15.4364	11.9784	12.0908	11.8647	11.9779		1.91082								1.91082	0.214262
		31.1098	31.4042	30.9472	15.9628	15.6563	16.0108	31.1537	15.8767	15.1469	15.7478	14.9364	15.2771		0.194129								0.194129	0.199054
		28.4385	28.0195	28.0965	15.9299	15.9818	15.8377	28.1848	15.9165	12.5086	12.0377	12.2588	12.2684		1.5624								1.5624	0.505931
		29.2301	29.0104	29.047	15.7161	15.8314	15.5893	29.0959	15.7123	13.514	13.179	13.4577	13.3836		0.721254								0.721254	0.214287
		28.7035	28.5415	28.3198	14.4428	14.2823	14.2892	28.5216	14.3381	14.2607	14.2592	14.0306	14.1835		0.414271								0.414271	0.540419
		29.0334	29.3595	29.1962	15.0432	15.0696	15.0146	29.1964	15.0425	13.9902	14.2899	14.1816	14.1539		0.422852								0.422852	0.374362
		32.2078	33.0404	33.0188	15.5027	15.5029	15.4579	32.7557	15.4878	16.7051	17.5375	17.561	17.2679		0.0488423								4.56184	0.15409
		26.6811	26.5365		16.0309	15.7417	16.9517	26.6088	16.2414	10.6502	10.7949		10.7225		4.56184								0.82926	0.125878
		28.7259	29.0253	28.6971	15.6261	15.7094	15.5661	28.8161	15.6338	13.0998	13.3159	13.131	13.1822		0.82926								0.583776	0.237926
		28.7634	28.4847	29.2247	15.0413	14.7651	15.6004	28.8242	15.1356	13.7221	13.7196	13.6243	13.6887		0.583776								1.2831	0.524018
		28.0904	27.8794	27.6852	15.2915	15.3845	15.3215	27.885	15.3325	12.7989	12.4949	12.3637	12.5525		1.2831								1.89282	0.413797
		27.4564	27.1292	27.1884	15.4358	15.1186	15.2448	27.258	15.2664	12.0206	12.0106	11.9436	11.9916		1.89282									0.406372
	PyMT PCBP1−/−	31.2338	31.8123	31.4277	15.5217	15.6182	15.4306	31.4912	15.5235	15.7121	16.194	15.9971	15.9677		0.120274									0.69497
		31.9839	31.4012	31.3548	15.1883	15.003	14.9808	31.58	15.0574	16.7955	16.3983	16.374	16.5226		0.0818727									0.398228
		30.174	29.684	30.0873	14.9016	14.9209	14.7187	29.9818	14.8471	15.2724	14.7631	15.3686	15.1347		0.214262									0.562741
		31.0886	31.1962	31.0402	15.9774	15.6947	15.9301	31.1083	15.8674	15.1112	15.5015	15.1101	15.2409		0.199054
		29.1537	29.5085	29.1343	15.3834	15.1911	15.5366	29.2655	15.3704	13.7703	14.3174	13.5977	13.8951		0.505931
		30.376	30.5622	30.1653	15.2554	15.2938	15.1507	30.3679	15.2333	15.1206	15.2684	15.0146	15.1345		0.214287
		29.0542	29.303	30.0426	15.6921	15.7528	15.5548	29.4666	15.6666	13.362	13.5502	14.4878	13.8		0.540419
		29.7758	29.6752	30.1369	15.7368	15.4249	15.4373	29.8626	15.533	14.039	14.2503	14.6996	14.3296		0.374362
		32.009	31.4097	31.6995	16.1052	16.1761	16.0059	31.706	16.0958	15.9038	15.2335	15.6936	15.6103		0.15409
		32.3155	31.7394	31.6385	16.4266	15.6278	15.9329	31.8978	15.9958	15.8889	16.1116	15.7057	15.902		0.125878
		30.1877	30.7938	30.263	15.5167	15.2602	15.5168	30.4148	15.4313	14.671	15.5335	14.7461	14.9836		0.237926
		30.122	30.0077	29.4946	16.2123	15.9464	15.9323	29.8748	16.0303	13.9097	14.0614	13.5623	13.8444		0.524018
		28.6086	28.7953	28.5804	14.5653	14.3432	14.5204	28.6615	14.4763	14.0433	14.4521	14.06	14.1851		0.413797
		29.2127	28.7758	29.1872	14.9587	14.6128	14.9705	29.0586	14.8473	14.254	14.1631	14.2167	14.2113		0.406372
		29.1473	28.5561	29.0371	15.5503	15.5132	15.3656	28.9135	15.4764	13.597	13.0429	13.6714	13.4371		0.69497
		29.3302	29.9304	30.0129	15.5506	15.6218	15.3796	29.7578	15.5174	13.7796	14.3086	14.6333	14.2405		0.398228
		28.6546	28.7784	28.6621	15.0764	14.6633	15.1307	28.6984	14.9568	13.5782	14.1151	13.5314	13.7416		0.562741
	FOR IFIT1 EXPRESSION	IFIT1			18S			IFIT1	18S
	Genotype tumors	Ct-1	Ct-2	Ct-3	Ct-1	Ct-2	Ct-3	Mean Ct	Mean Ct	dCt1	dCt2	dCt3	Average dCt	Average dCT PYMT PCBP1 WT	FC	FC PyMT PCBP1 WT average	FC PyMT PCBP1 KO average	SD WT	SEM WT	SD E1KO	SEM KO	2-tailed unpaired T.TEST	FC WT tumors	FC KO tumors
	PyMT PCBP1+/+	26.7203	26.699	26.4745	15.8553	16.0176	15.9476	26.6312	15.9402	10.865	10.6814	10.5269	10.6911	12.2121	2.86989	1.60888	0.315118	1.45522	0.403606	0.219377	0.0532068	0.00111846	2.86989	0.249021
		26.2748	25.9094	26.1164	15.7653	15.4293	15.4667	26.1002	15.5537	10.5095	10.4801	10.6497	10.5465		3.17244								3.17244	0.168359
		26.8983	26.9034	26.8082	15.3849	15.553	15.3712	26.87	15.4364	11.5134	11.3504	11.437	11.4336		1.71532								1.71532	0.248766
		31.7041	32.0916	30.4691	15.9628	15.6563	16.0108	31.4216	15.8767	15.7413	16.4352	14.4582	15.5449		0.0992464								0.0992464	0.223867
		27.8848	27.9182	28.0614	15.9299	15.9818	15.8377	27.9548	15.9165	11.9549	11.9364	12.2237	12.0383		1.12797								1.12797	0.541978
		29.57	29.2865	29.2723	15.7161	15.8314	15.5893	29.3763	15.7123	13.8539	13.455	13.683	13.664		0.36554								0.36554	0.182163
		27.5592	27.1032	27.0702	14.4428	14.2823	14.2892	27.2442	14.3381	13.1163	12.8209	12.781	12.9061		0.618141								0.618141	0.199569
		27.6815	28.1229	27.9325	15.0432	15.0696	15.0146	27.9123	15.0425	12.6383	13.0533	12.9179	12.8698		0.633865								0.633865	0.497006
		34.5831	31.7928	33.6155	15.5027	15.5029	15.4579	33.3305	15.4878	19.0804	16.2899	18.1577	17.8426		0.020185								5.26397	0.191859
		25.8616	25.5428		16.0309	15.7417	16.9517	25.7022	16.2414	9.8307	9.80114		9.81592		5.26397								1.64519	0.169215
		27.0014	27.2544	27.1273	15.6261	15.7094	15.5661	27.1277	15.6338	11.3753	11.545	11.5612	11.4938		1.64519								0.975498	0.366392
		27.1703	27.0452	27.9349	15.0413	14.7651	15.6004	27.3835	15.1356	12.129	12.2801	12.3345	12.2479		0.975498								0.406773	0.307742
		28.9628	28.7115	28.8524	15.2915	15.3845	15.3215	28.8423	15.3325	13.6713	13.3271	13.531	13.5098		0.406773								2.02159	0.344282
		26.6068	26.3321	26.4501	15.4358	15.1186	15.2448	26.463	15.2664	11.171	11.2135	11.2053	11.1966		2.02159									0.2257
	PyMT PCBP1−/−	29.3701	29.7227	30.1308	15.5217	15.6182	15.4306	29.7412	15.5235	13.8485	14.1045	14.7003	14.2177		0.249021									1.04812
		29.816	29.6372	30.0663	15.1883	15.003	14.9808	29.8398	15.0574	14.6276	14.6342	15.0856	14.7825		0.168359									0.230837
		29.0994	29.2412	28.8582	14.9016	14.9209	14.7187	29.0663	14.8471	14.1978	14.3203	14.1395	14.2192		0.248766									0.162134
		31.0925	29.6213	30.0025	15.9774	15.6947	15.9301	30.2388	15.8674	15.1151	13.9266	14.0724	14.3714		0.223867
		28.3137	28.5097	28.5751	15.3834	15.1911	15.5366	28.4662	15.3704	12.9302	13.3186	13.0385	13.0958		0.541978
		29.7875	30.0741	29.8447	15.2554	15.2938	15.1507	29.9021	15.2333	14.5321	14.7803	14.694	14.6688		0.182163
		30.2783	30.2079	30.125	15.6921	15.7528	15.5548	30.2037	15.6666	14.5861	14.455	14.5702	14.5371		0.199569
		29.0094	28.7531	28.4987	15.7368	15.4249	15.4373	28.7537	15.533	13.2726	13.3282	13.0614	13.2207		0.497006
		31.0425	30.3348	30.6918	16.1052	16.1761	16.0059	30.6897	16.0958	14.9372	14.1587	14.6859	14.594		0.191859
		31.1412	30.7127	30.4589	16.4266	15.6278	15.9329	30.7709	15.9958	14.7146	15.0848	14.526	14.7751		0.169215
		28.726	29.5136	29.036	15.5167	15.2602	15.5168	29.0919	15.4313	13.2093	14.2534	13.5191	13.6606		0.366392
		30.864	29.412	29.5517	16.2123	15.9464	15.9323	29.9426	16.0303	14.6517	13.4657	13.6194	13.9123		0.307742
		27.9383	28.3097	28.4323	14.5653	14.3432	14.5204	28.2267	14.4763	13.3729	13.9665	13.9118	13.7504		0.344282
		29.1135	29.3041	29.2031	14.9587	14.6128	14.9705	29.2069	14.8473	14.1548	14.6913	14.2327	14.3596		0.2257
		27.7161	27.6306	27.5152	15.5503	15.5132	15.3656	27.6206	15.4764	12.1658	12.1174	12.1496	12.1443		1.04812
		29.9491	30.2986	29.2858	15.5506	15.6218	15.3796	29.8445	15.5174	14.3985	14.6768	13.9061	14.3271		0.230837
		29.694	29.5918	30.095	15.0764	14.6633	15.1307	29.7936	14.9568	14.6176	14.9285	14.9643	14.8368		0.162134
	FOR IFNB1 EXPRESSION	IFNB1			18S			IFNB1	18S
	Genotype tumors	Ct-1	Ct-2	Ct-3	Ct-1	Ct-2	Ct-3	Mean Ct	Mean Ct	dCt1	dCt2	dCt3	Average dCt	Average dCT PYMT PCBP1 WT	FC	FC PyMT PCBP1 WT average	FC PyMT PCBP1 KO average	SD WT	SEM WT	SD E1KO	SEM KO	2-tailed unpaired T.TEST	FC WT tumors	FC KO tumors
	PyMT PCBP1−/−	34.0456	33.0395	33.8013	15.5217	15.6182	15.4306	33.6288	15.5235	18.524	17.4212	18.3707	18.1053	15.9649	0.226813	1.61678	0.797801	1.79929	0.375177	0.860809	0.175712	0.0485069	1.62403	0.26235
		33.487	33.5542	34.7587	15.1883	15.003	14.9808	33.9333	15.0574	18.2986	18.5512	19.778	18.8759		0.132949								1.50425	0.15378
		32.7899	31.7982	32.3172	14.9016	14.9209	14.7187	32.3018	14.8471	17.8883	16.8773	17.5985	17.4547		0.356061								1.93432	0.411849
		33.0394	35.7396	32.0647	15.9774	15.6947	15.9301	33.6146	15.8674	17.062	20.0448	16.1346	17.7471		0.29073								1.10528	0.336281
	PyMT PCBP1+/+	31.2749	31.8476	31.1239	15.8553	16.0176	15.9476	31.4155	15.9402	15.4196	15.83	15.1763	15.4753		1.40405								5.83247	1.16884
		31.0646	31.5078	30.8464	15.7653	15.4293	15.4667	31.1396	15.5537	15.2994	16.0785	15.3797	15.5858		1.30049								0.255258	1.08801
		30.7554	30.624	30.5989	15.3849	15.553	15.3712	30.6594	15.4364	15.3705	15.071	15.2277	15.2231		1.6723								0.0635856	0.275557
		32.0325	32.1753	31.5136	15.9628	15.6563	16.0108	31.9071	15.8767	16.0696	16.519	15.5028	16.0305		0.955559								0.584361	0.127206
		29.5113	29.614	29.5165	15.9299	15.9818	15.8377	29.5473	15.9165	13.5814	13.6322	13.6788	13.6308		5.04242								1.49869	0.114482
	PyMT PCBP1−/−	31.5284	31.387	31.0453	15.3834	15.1911	15.5366	31.3202	15.3704	16.145	16.1958	15.5086	15.9498		1.01051								0.539798	0.00873046
		31.3118	31.0551	31.4927	15.2554	15.2938	15.1507	31.2865	15.2333	16.0564	15.7613	16.3419	16.0532		0.940628								3.2331	0.115644
		33.7586	33.7553	33.5315	15.6921	15.7528		33.6818	15.7225	18.0665	18.0024		18.0345		0.238231								7.58949	1.40064
		34.747	34.714		15.7368	15.4249		34.7305	15.5809	19.0102	19.2891		19.1497		0.109975								0.957858	0.454318
		35.0246	35.8601		16.1052	16.1761	16.0059	35.4424	16.0958	18.9194	19.684		19.3017		0.0989747								0.399528	0.955616
		33.7881	33.758	33.5521	16.4266	15.6278		33.6994	16.0272	17.3615	18.1302	33.5521	23.0146		0.00754785								0.567854	0.976221
		34.9651	34.3861		15.5167	15.2602	15.5168	34.6756	15.4313	19.4483	19.1259		19.2871		0.0999791								1.09874	2.3915
		31.9323	31.053	32.172	16.2123	15.9464	15.9323	31.7191	16.0303	15.72	15.1066	16.2397	15.6888		1.21092								1.23589	4.47864
		32.1472	31.7027	31.5183	14.5653	14.3432	14.5204	31.7894	14.4763	17.5819	17.3595	16.9979	17.3131		0.392778								0.962635	0.581397
		31.0495	31.0262	31.1874	14.9587	14.6128	14.9705	31.0877	14.8473	16.0908	16.4134	16.2169	16.2404		0.82617								1.13992	0.691478
		31.2868	31.7282	32.043	15.5503	15.5132	15.3656	31.686	15.4764	15.7365	16.215	16.6774	16.2096		0.843985								0.926006	0.738884
	PyMT PCBP1+/+	33.3387	33.6309	34.6019	15.7161	15.8314	15.5893	33.8572	15.7123	17.6226	17.7995	19.0126	18.1449		0.220681								0.985058	0.421181
		33.455	34.2968	35.7127	14.4428	14.2823	14.2892	34.4882	14.3381	19.0122	20.0144	21.4235	20.15		0.0549724								6.08109	0.967894
		32.1376	31.9737	31.866	15.0432	15.0696	15.0146	31.9924	15.0425	17.0943	16.9041	16.8514	16.95		0.505205								0.556733	0.909193
		34.3739	34.8341	34.6644	15.5027	15.5029	15.4579	34.6242	15.4878	18.8713	19.3312	19.2066	19.1364		0.110993									2.11142
		31.619	31.8106	32.0682	16.0309	15.7417	16.9517	31.8326	16.2414	15.5881	16.0689	15.1165	15.5912		1.29568
		31.9238	32.5709	32.1053	15.0413	14.7651	15.6004	32.2	15.1356	16.8824	17.8058	16.505	17.0644		0.466679
		29.6262	30.0451	29.7721	15.2915	15.3845	15.3215	29.8145	15.3325	14.3347	14.6606	14.4506	14.482		2.79515
		28.7314	28.4401	28.3805	15.4358	15.1186	15.2448	28.5173	15.2664	13.2956	13.3215	13.1356	13.2509		6.56144
	PyMT PCBP1−/−	30.9565	30.0586	30.2879	15.5506	15.6218	15.3796	30.4343	15.5174	15.4059	14.4368	14.9082	14.917		2.06755
		29.1621	28.8922	28.8515	15.0764	14.6633	15.1307	28.9686	14.9568	14.0857	14.229	13.7208	14.0118		3.87198
		IFNB1			Psmd4			IFNB1	Psmd4
	Genotype tumors	Ct-1	Ct-2	Ct-3	Ct-1	Ct-2	Ct-3	Mean Ct	Mean Ct	dCt1	dCt2	dCt3	Average dCt	Average dCT PYMT PCBP1 WT	FC
	PyMT PCBP1+/+	26.1411	25.952	25.9235	25.0175	25.0844	24.9022	26.0055	25.0013	1.12364	0.867612	1.02135	1.0042	0.942086	0.957858
		26.6432	26.5129	26.737	24.5127	24.2717	24.3115	26.631	24.3653	2.13043	2.24122	2.4255	2.26572		0.399528
		26.4566	26.7732	26.6846	25.0281	24.9578	24.653	26.6381	24.8796	1.42846	1.81542	2.0316	1.75849		0.567854
		26.1135	25.6245	26.0301	25.0674	25.1085	25.1734	25.9227	25.1164	1.0461	0.515951	0.856666	0.80624		1.09874
		25.8097	25.614	25.7508	25.0604	25.1047	25.0998	25.7248	25.0883	0.749261	0.509328	0.651019	0.636536		1.23589
		25.6164	25.4947	25.6995	24.5835	24.8075	24.4284	25.6035	24.6065	1.03286	0.687165	1.27104	0.997025		0.962635
		25.2423	25.1289	25.3714	24.3721	24.6276	24.4835	25.2475	24.4944	0.870214	0.501348	0.887879	0.753147		1.13992
		26.0478	26.0867	26.307	25.0645	24.9968	25.2213	26.1472	25.0942	0.983286	1.08998	1.08571	1.05299		0.926006
		26.329	26.2264	26.1607	25.3068	25.3079	25.21	26.2387	25.2749	1.0222	0.918548	0.950666	0.963805		0.985058
		25.4363	25.3797	25.4524	25.7227	29.5887	25.9437	25.4228	27.085	-0.28642	-4.20899	-0.491329	-1.66224		6.08109
	PyMT PCBP1−/−	25.9451	26.4881	26.4367	24.5922	24.5862	24.518	26.29	24.5655	1.35294	1.90189	1.91864	1.72449		0.581397
		26.4161	26.3642	26.1751	24.798	24.7009	25.0335	26.3185	24.8442	1.61811	1.66329	1.14159	1.47433		0.691478
		26.7109	26.1794	26.4727	25.0097	25.1178	25.0995	26.4543	25.0757	1.70114	1.06161	1.37324	1.37867		0.738884
		26.9554	26.9562	27.0427	24.7854	24.849	24.7511	26.9847	24.7952	2.16996	2.10717	2.29159	2.18957		0.421181
	PyMT PCBP1+/+	26.0545	26.0113	26.2838	24.2909	24.3084	24.3892	26.1166	24.3295	1.7636	1.70287	1.89462	1.78703		0.556733
	PyMT PCBP1−/−	26.2294	26.2534	26.4606	25.2693	25.2466	25.46	26.3145	25.3253	0.960135	1.00682	1.00054	0.989165		0.967894
		25.9593	25.8885	26.0458	24.8383	24.9224	24.8945	25.9645	24.8851	1.121	0.966024	1.15126	1.07943		0.909193
		24.7608	24.7326	24.5352	24.8421	24.7951	24.7996	24.6762	24.8123	-0.0813272	-0.0625801	-0.264477	-0.136128		2.11142

## Sheet: Fig. 2H
	ISG15 IHC quantification PyMT PCBP1+/+ vs PyMT PCBP1−/− tumors (ImageJ)
	Genotype	Sample	Area	Min	Max	Mean	Avg/sample	Total Avg		Genotype	Sample	Area	Min	Max	Mean	Avg/sample	Total Avg
	PyMT PCBP1 WT	F4J F2 T1 5x	5038848	0	255	104.263	117.836	120.621		PyMT PCBP1 KO	F2A F1 T1 5x	5038848	0	255	29.009	35.5148	50.7745
		F4J F2 T1 5x 3	5038848	0	255	121.576					F2A F1 T1 5x 2	5038848	0	255	37.071
		F4J F2 T1 5x 4	5038848	0	255	136.248					F2A F1 T1 5x 3	5038848	0	255	31.279
		F4J F2 T1 5x (slice 2)	5038848	0	255	129.866					F2A F1 T1 5x (slice 2)	5038848	0	255	45.649
		F4J F2 T1 5x (slice 2).2	5038848	0	255	107.968					F2A F1 T1 5x (slice 2).2	5038848	0	255	32.364
		F4J F2 T1 5x (slice 2).3	5038848	0	255	107.093					F2A F1 T1 5x (slice 2).3	5038848	0	255	37.717
		F4J F2 T2 5x	5038848	0	255	134.458	118.589				F2A F1 T2 5x	5038848	0	255	51.887	57.0798
		F4J F2 T2 5x 2	5038848	0	255	149.134					F2A F1 T2 5x 2	5038848	0	255	53.282
		F4J F2 T2 5x 5	5038848	0	255	134.404					F2A F1 T2 5x 3	5038848	0	255	48.388
		F4J F2 T2 5x (slice 2)	5038848	0	255	124.009					F2A F1 T2 5x (slice 2)	5038848	0	255	56.245
		F4J F2 T2 5x (slice 2).2	5038848	0	255	110.611					F2A F1 T2 5x (slice 2).2	5038848	0	255	65.852
		F4J F2 T2 5x (slice 2).4	5038848	0	255	58.917					F2A F1 T2 5x (slice 2).3	5038848	0	255	66.825
		F6A F3 T1 5x	5038848	0	255	118.369	102.472				F2B F2 T3 5x	5038848	0	255	46.572	46.238
		F6A F3 T1 5x 2	5038848	0	255	117.845					F2B F2 T3 5x 3	5038848	0	255	52.451
		F6A F3 T1 5x 3	5038848	0	255	84.263					F2B F2 T3 5x 5	5038848	0	255	53.666
		F6A F3 T1 5x (slice 2)	5038848	0	255	83.749					F2B F2 T3 5x (slice 2).2	5038848	0	255	29.401
		F6A F3 T1 5x (slice 2).2	5038848	0	255	110.77					F2B F2 T3 5x (slice 2).3	5038848	0	255	49.177
		F6A F3 T1 5x (slice 2).3	5038848	0	255	99.837					F2B F2 T3 5x (slice 2).5	5038848	0	255	46.161
		F6A F3 T3 5x	5038848	0	255	86.151	80.7127				F4D F1 T2 5x	5038848	0	255	85.565	52.1027
		F6A F3 T3 5x 2	5038848	0	255	103.302					F4D F1 T2 5x 3	5038848	0	255	48.961
		F6A F3 T3 5x 3	5038848	0	255	70.548					F4D F1 T2 5x 4	5038848	0	255	53.476
		F6A F3 T3 5x (slice 2)	5038848	0	255	68.536					F4D F1 T2 5x (slice 2)	5038848	0	255	37.746
		F6A F3 T3 5x (slice 2).2	5038848	0	255	83.757					F4D F1 T2 5x (slice 2).2	5038848	0	255	46.933
		F6A F3 T3 5x (slice 2).3	5038848	0	255	71.982					F4D F1 T2 5x (slice 2).5	5038848	0	255	39.935
		F6B F1 T2 5x	5038848	0	255	170	131.641				F4D F1 T3 5x 2	5038848	0	255	70.366	60.8038
		F6B F1 T2 5x 2	5038848	0	255	105.356					F4D F1 T3 5x 5	5038848	0	255	52.123
		F6B F1 T2 5x 6	5038848	0	255	152.54					F4D F1 T3 5x 4	5038848	0	255	55.974
		F6B F1 T2 5x (slice 2)	5038848	0	255	120.008					F4D F1 T3 5x (slice 2).4	5038848	0	255	67.85
		F6B F1 T2 5x (slice 2).2	5038848	0	255	134.335					F4D F1 T3 5x (slice 2).2	5038848	0	255	51.864
		F6B F1 T2 5x (slice 2).3	5038848	0	255	107.609					F4D F1 T3 5x (slice 2).5	5038848	0	255	66.646
		F6B F3 T2 5x 3	5038848	0	255	168.443	172.475				F5AX F2 T2 5x	5038848	0	255	41.737	52.9077
		F6B F3 T2 5x 4	5038848	0	255	190.874					F5AX F2 T2 5x 4	5038848	0	255	51.992
		F6B F3 T2 5x 5	5038848	0	255	178.558					F5AX F2 T2 5x 6	5038848	0	255	77.496
		F6B F3 T2 5x (slice 2)	5038848	0	255	164.927					F5AX F2 T2 5x (slice 2)	5038848	0	255	40.492
		F6B F3 T2 5x (slice 2).2	5038848	0	255	168.97					F5AX F2 T2 5x (slice 2).2	5038848	0	255	50.347
		F6B F3 T2 5x (slice 2).4	5038848	0	255	163.075					F5AX F2 T2 5x (slice 2).3	5038848	0	255	55.382

## Sheet: Fig. 3E
	RT-qPCR (Fold change)
	For ISG15 expression:					For ISG15 expression:
	Py8119 PCBP1+/+	Py8119 PCBP1−/−	Py8119 PCBP1−/− V5-PCBP1			EMT6 ShSCR	EMT6 ShPCBP1
	1.27	0.35	5.34			0.82	0.39
	0.79	0.16	6.07			0.97	0.52
	1	0.26	11.38			1.33	0.57
	1	0.03				0.96	0.54
	1	0.06				0.96	0.49
						1.02	0.53
						1	0.41
	For IRF7 expression:					For IFIT1 expression:
	Py8119 PCBP1+/+	Py8119 PCBP1−/−	Py8119 PCBP1−/− V5-PCBP1			EMT6 ShSCR	EMT6 ShPCBP1
	1.3	0.37	9.52			0.79	0.13
	0.77	0.05	7.67			0.54	0.02
	1	0.01	11.13			1.61	0.05
	1	0.02				1.53	0.25
						0.75	0.11
						1.27	0.11
						1	0.38
	For IFNB1 expression:
	Py8119 PCBP1+/+	Py8119 PCBP1−/−	Py8119 PCBP1−/− V5-PCBP1
	1.56	0.64	5.24
	0.51	0.11	6.11
	1	0.01	9.08
	1	0.26

## Sheet: Fig. 4A
	Downregulation of MHC Class I expression in the mammary epithelial cell type of PyMT PCBP1−/− vs PyMT PCBP1+/+ tumors from snRNA-seq analysis.
		Mammary epithelial cells
		Log2FC	adj. p-value
	H2-Q6	-4.89003	0
	B2M	-1.81939	0
	H2-K1	-1.56946	0
	H2-Q4	-1.41768	2.12362e-193
	H2-D1	-1.3392	0
	H2-T22	-0.972885	7.8308e-57
	H2-T24	-0.824353	3.34427e-18
	H2-T23	-0.557839	2.33304e-92
	H2-Ke6	-0.453858	4.80277e-07

## Sheet: Fig. 4C-D
	Downregulation of CXCL9/10 expression in PyMT PCBP1−/− vs PyMT PCBP1+/+ tumors from the bulk RNA-seq analysis.
	CXCL9 expression (normalized CPM)			CXCL10 expression (normalized CPM)
	PyMT PCBP1+/+	PyMT PCBP1−/−		PyMT PCBP1+/+	PyMT PCBP1−/−
	4.20268	2.7338		3.01497	2.30665
	3.22453	1.57466		4.17292	1.94958
	10.251	0.800626		5.69499	0.978543
	3.46265	0.658071		3.28041	1.09679
	0.893058	0.638738		0.714447	1.27748
		2.31921			1.00499
	p-value from bulk-RNAseq: 0.0254			p-value from bulk-RNAseq: 0.0439

## Sheet: Fig.4E-F
	RT-qPCR data:
		CXCL10			Psmd4			CXCL10	Psmd4
	FOR CXCL10 EXPRESSION	Ct-1	Ct-2	Ct-3	Ct-1	Ct-2	Ct-3	Mean Ct	Mean Ct	dCt1	dCt2	dCt3	Average dCt	Average dCT PYMT PCBP1 WT	FC
	Py8119 CTRL Cas9 no guide BR1	22.7183	22.713	22.4609	23.5864	23.7618	23.4029	22.6307	23.5837	-0.86805	-1.04881	-0.941995	-0.952952	-0.22967	1.65093
	Py8119 CTRL Cas9 no guide BR2	22.6489	22.7659	22.6696	22.3848	22.2585	22.2676	22.6948	22.3036	0.26411	0.507447	0.402059	0.391205		0.650276
	Py8119 CTRL Cas9 no guide BR3	23.8546	23.9724	23.9967	24.5366	24.5739	24.5994	23.9412	24.57	-0.682003	-0.601504	-0.602683	-0.62873		1.31865
	Py8119 CTRL Cas9 no guide BR4	25.1445	25.2229	25.5093	25.3345	25.3365	25.7408	25.2922	25.4706	-0.189968	-0.113639	-0.231468	-0.178358		0.965058
	Py8119 CTRL Cas9 no guide BR5	25.3747	25.12	25.2168	25.2562	25.4813	25.2065	25.2372	25.3147	0.118523	-0.361328	0.0102207	-0.077528		0.899913
	Py8119 CTRL Cas9 no guide BR6	25.6507	25.4734	25.4743	25.4845	25.4929	25.4161	25.5328	25.4645	0.166245	-0.0194977	0.058274	0.0683404		0.813373
	Py8119 PCBP1−/− BR1	24.0996	24.2445	24.157	22.6665	22.971	22.4774	24.1671	22.705	1.43317	1.27352	1.67963	1.46211		0.309545
	Py8119 PCBP1−/− BR2	25.0953	24.9037	24.8477	25.052	24.9527	25.3077	24.9489	25.1041	0.043335	-0.0490551	-0.460007	-0.155242		0.949719
	Py8119 PCBP1−/− BR3	26.5896	26.7948	26.6355	25.5319	25.6743	25.6333	26.6733	25.6131	1.05777	1.12056	1.00215	1.06016		0.408999
	Py8119 PCBP1−/− BR4	26.9156	26.4622	26.3705	25.6699	25.509	25.5303	26.5827	25.5697	1.24565	0.953217	0.84019	1.01302		0.422584
	Py8119 PCBP1−/− BR5	24.9536	25.0382	25.0856	24.4211	24.608	24.4191	25.0258	24.4827	0.532414	0.430168	0.666587	0.543056		0.58531
	Py8119 PCBP1−/− V5-PCBP1 WT BR1	21.0092	21.0835	21.0219	24.0705	24.0018	24.1156	21.0382	24.0626	-3.06122	-2.9183	-3.09368	-3.0244		6.939
	Py8119 PCBP1−/− V5-PCBP1 WT BR2	21.5554	21.7151	21.8008	24.513	24.5747	24.5346	21.6904	24.5408	-2.95757	-2.85955	-2.73382	-2.85031		6.15025
	Py8119 PCBP1−/− V5-PCBP1 WT BR3	21.9378	21.8088	22.0915	24.7867	24.9058	25.1134	21.946	24.9353	-2.84885	-3.09703	-3.02193	-2.98927		6.77209
	Py8119 parental + IFNβ 85ng/mL 12h	18.4439	18.3067	18.3261	22.9755	23.0738	23.0962	18.3589	23.0485	-4.53168	-4.7671	-4.77011	-4.68963		22.008
	Py8119 CTRL Cas9 no guide + IFNβ 85ng/mL 12h BR1	18.288	18.1562	18.0991	22.7148	22.8562	22.7555	18.1811	22.7755	-4.42678	-4.7	-4.65641	-4.5944		20.6022
	Py8119 PCBP1−/− + IFNβ 85ng/mL 12h BR1	18.2665	18.2838	18.2736	22.7918	23.0984	22.9744	18.2746	22.9549	-4.52533	-4.81468	-4.70078	-4.68026		21.8656
		CXCL10			Psmd4			CXCL10	Psmd4
		Ct-1	Ct-2	Ct-3	Ct-1	Ct-2	Ct-3	Mean Ct	Mean Ct	dCt1	dCt2	dCt3	Average dCt	Average dCT PYMT PCBP1 WT	FC
	Py8119 CTRL Cas9 no guide BR7	31.0737	31.2119	31.0532	29.2129	29.1798	29.0314	31.1129	29.1414	1.86078	2.03207	2.02178	1.97155	1.97155	1
	Py8119 PCBP1−/− BR6	33.0374	32.1332	32.5173	29.7071	29.5371	29.7057	32.5626	29.65	3.33023	2.59613	2.81161	2.91266		0.520832
	Py8119 CTRL Cas9 no guide + IFNβ 85ng/mL 12h BR2	27.0439	27.0065	27.0977	29.3824	29.5214	29.4031	27.0494	29.4356	-2.33851	-2.51483	-2.30537	-2.38623		20.5032
	Py8119 CTRL Cas9 no guide + IFNβ 85ng/mL 12h BR3	26.3115	26.4405	26.1985	29.2833	29.0095	28.9241	26.3168	29.0723	-2.9718	-2.56894	-2.72561	-2.75545		26.4831
	Py8119 PCBP1−/− + IFNβ 85ng/mL 12h BR2	27.2015	27.2237	27.1033	29.1312	29.3024	29.4114	27.1762	29.2816	-1.92969	-2.07863	-2.30802	-2.10545		16.8771
	Py8119 PCBP1−/− + IFNβ 85ng/mL 12h BR3	27.1636	27.2277	27.2251	29.8213	29.8753	30.092	27.2055	29.9295	-2.65766	-2.64761	-2.86681	-2.72403		25.9125

[truncated: 6 more sheets: Fig. 4G, Fig. 4I, Fig. 5A, Fig. 5F, Fig. 7, Fig. S3]
